# Supplementary material for: Epistatic Gene-Based Interaction Analyses for Glaucoma in eMERGE and NEIGHBOR Consortium
Source: PLoS Genet. 2016 Sep 13;12(9):e1006186. doi: 10.1371/journal.pgen.1006186 (PMC5021356; doi:10.1371/journal.pgen.1006186)
Supplement: S1 Table — Power calculation as performed by Quanto considering odds ratio in range of 1–3. Two separate sheets for disease risk of 0.0001 and 0.018 (XLSX) [file pgen.1006186.s002.xlsx]

## Sheet: Risk=0.0001
Outcome:	Disease
Design:	Unmatched case-control (1:4.29)
Hypothesis:	Gene only
Sample size:	961 cases, 4.29 control(s) per case are required
Significance:	5.00000e-008, 2-sided
Gene
Mode of inheritance:	Log-additive
Allele frequency:	0.0100 to 0.0500 by 0.0100
Disease model	Summary parameters
P0 0.000100	*kP 0.000100
RG: 1.0000	(*indicates calculated value)
Genetic Effect	Allele Freq=0.01	Allele Freq=0.02	Allele Freq=0.03	Allele Freq=0.04	Allele Freq=0.05
1	0	0	0	0	0
1.1	0	0	0	0	0
1.2	0	0	0	0	0.0001
1.3	0	0.0001	0.0002	0.0005	0.0012
1.4	0	0.0003	0.0015	0.0047	0.0112
1.5	0.0001	0.0017	0.0084	0.0259	0.059
1.6	0.0004	0.0066	0.033	0.094	0.1926
1.7	0.0013	0.021	0.0961	0.2399	0.4224
1.8	0.0034	0.0545	0.2164	0.4541	0.6758
1.9	0.0081	0.1182	0.3901	0.6769	0.8617
2	0.0175	0.219	0.5842	0.8455	0.9556
2.1	0.0343	0.3531	0.7555	0.9407	0.9892
2.2	0.0617	0.5049	0.8769	0.9817	0.998
2.3	0.1028	0.6528	0.9469	0.9954	0.9997
2.4	0.1595	0.7778	0.9804	0.9991	0.9999
2.5	0.2318	0.8706	0.9937	0.9998	0.9999
2.6	0.3176	0.9313	0.9983	0.9999	0.9999
2.7	0.4127	0.9668	0.9996	0.9999	0.9999
2.8	0.5114	0.9853	0.9999	0.9999	0.9999
2.9	0.6078	0.994	0.9999	0.9999	0.9999
3	0.6964	0.9978	0.9999	0.9999	0.9999
	0.1508	0.402657	0.518138	0.5837	0.626943		0.456448

## Sheet: Risk=0.018
Outcome:	Disease
Design:	Unmatched case-control (1:4.29)
Hypothesis:	Gene only
Sample size:	961 cases, 4.29 control(s) per case are required
Significance:	5.00000e-008, 2-sided
Gene
Mode of inheritance:	Log-additive
Allele frequency:	0.0100 to 0.0500 by 0.0100
Disease model	Summary parameters
P0 0.018000	*kP 0.018000
RG: 1.0000	(*indicates calculated value)
Genetic Effect	Allele Freq=0.01	Allele Freq=0.02	Allele Freq=0.03	Allele Freq=0.04	Allele Freq=0.05
1	0	0	0	0	0
1.1	0	0	0	0	0
1.2	0	0	0	0	0.0001
1.3	0	0	0.0002	0.0005	0.0012
1.4	0	0.0003	0.0015	0.0046	0.0109
1.5	0.0001	0.0016	0.0081	0.025	0.0571
1.6	0.0004	0.0064	0.0316	0.0906	0.1864
1.7	0.0012	0.02	0.0919	0.2312	0.4104
1.8	0.0032	0.0516	0.2071	0.4397	0.6613
1.9	0.0076	0.1117	0.3747	0.6604	0.8504
2	0.0163	0.2071	0.5649	0.8319	0.9496
2.1	0.0317	0.3351	0.7366	0.9324	0.987
2.2	0.0568	0.4819	0.8621	0.9778	0.9974
2.3	0.0945	0.6277	0.9376	0.994	0.9996
2.4	0.1464	0.7542	0.9755	0.9987	0.9999
2.5	0.2131	0.8511	0.9916	0.9997	0.9999
2.6	0.2929	0.9172	0.9975	0.9999	0.9999
2.7	0.3823	0.9577	0.9993	0.9999	0.9999
2.8	0.4765	0.98	0.9998	0.9999	0.9999
2.9	0.5702	0.9913	0.9999	0.9999	0.9999
3	0.6584	0.9965	0.9999	0.9999	0.9999
	0.140552	0.394829	0.513324	0.580286	0.624319		0.450662
