# Supplementary material for: Epistatic Gene-Based Interaction Analyses for Glaucoma in eMERGE and NEIGHBOR Consortium
Source: PLoS Genet. 2016 Sep 13;12(9):e1006186. doi: 10.1371/journal.pgen.1006186 (PMC5021356; doi:10.1371/journal.pgen.1006186)
Supplement: S2 Table — All SNP-SNP interaction results replicated in eMERGE and NEIGHBOR analysis. This table lists p-values for all eMERGE samples analysis and also analysis in European American samples only. P-values for each variable in the model as well as likelihood ratio test p-value for interactive effect is also provided. (XLSX) [file pgen.1006186.s003.xlsx]

## Sheet: data_for_table_S3_wEA
Note: * Denotes the variants that do not pass HWE p-value threshold of 1e-06 in eMERGE Dataset
Gene1_Gene2	eMERGE_EA_Var1	eMERGE_EA_Var1_Pval	eMERGE_EA_Var2	eMERGE_EA_Var2_Pval	eMERGE_EA_LRT_Pval	eMERGE_Var1	eMERGE_Var1_Pval	eMERGE_Var2	eMERGE_Var2_Pval	eMERGE_LRT_Pval	Neighbor_Var1	Neighbor_Var1_Pval	Neighbor_Var2	Neighbor_Var2_Pval	Neighbor_LRT_Pval
ALX4_RBFOX1	rs10838251	0.0239634	rs653127	0.000606163	1.27775e-05	rs10838251	0.0101609	rs653127	0.000301475	7.29136e-06	rs7126447	0.0472712	rs11077011	0.0265071	1.62248e-06
OPCML_RYR3	rs2246352	0.00248395	rs2467565	0.0110475	2.08358e-05	rs2246352	0.00127693	rs2467565	0.0139976	4.34022e-06	rs2659614	0.916825	rs8028442	0.615043	1.006e-05
ZNF385B_ELMO1	rs2138196	0.00793691	rs918978	0.00248576	3.33789e-06	rs2138196	0.00688748	rs918978	0.00806965	6.52679e-06	rs13408749	0.464912	rs2392477	0.131027	1.22996e-05
ALX4_RBFOX1	rs10838251	0.0239634	rs653127	0.000606163	1.27775e-05	rs10838251	0.0101609	rs653127	0.000301475	7.29136e-06	rs12291270	0.413069	rs2160166	0.945847	1.54068e-05
CTNND2_NRG3	rs1302802	0.00654083	rs11191761	0.00203088	3.53422e-05	rs1302802	0.00664087	rs11191761	0.0050252	9.22742e-06	rs2973515	0.938725	rs660464	0.823051	1.60019e-05
OPCML_RYR3	rs2246352	0.00248395	rs2467565	0.0110475	2.08358e-05	rs2246352	0.00127693	rs2467565	0.0139976	4.34022e-06	rs6590701	0.619793	rs2596179	0.0398275	2.06338e-05
OPCML_RYR3	rs2246352	0.00248395	rs2467565	0.0110475	2.08358e-05	rs2246352	0.00127693	rs2467565	0.0139976	4.34022e-06	rs7938176	0.909984	rs17817299	0.870921	5.47989e-05
CTNND2_NRG3	rs1302802	0.00654083	rs11191761	0.00203088	3.53422e-05	rs1302802	0.00664087	rs11191761	0.0050252	9.22742e-06	rs31820	0.437596	rs1896511	0.749922	9.42011e-05
CTNND2_NRG3	rs1302802	0.00654083	rs11191761	0.00203088	3.53422e-05	rs1302802	0.00664087	rs11191761	0.0050252	9.22742e-06	rs2561632	0.68161	rs4536149	0.443819	0.000102116
ALX4_RBFOX1	rs10838251	0.0239634	rs653127	0.000606163	1.27775e-05	rs10838251	0.0101609	rs653127	0.000301475	7.29136e-06	rs10769029	0.241759	rs6501009	0.738808	0.000105937
TMEM97P2_SLC24A3	rs7836543	0.00344083	rs7264540	0.00151951	8.00358e-06	rs7836543	0.0041721	rs7264540	0.00109285	9.24158e-06	rs7826784	0.583446	rs11907443	0.691032	0.000112085
CTNND2_NRG3	rs1302802	0.00654083	rs11191761	0.00203088	3.53422e-05	rs1302802	0.00664087	rs11191761	0.0050252	9.22742e-06	rs16901395	0.249224	rs4536149	0.43021	0.000114875
CD247_CYP4F8	rs864537	0.000444359	rs2239367*	0.01233	8.33529e-06	rs864537	0.000439251	rs2239367*	0.00637621	8.88046e-06	rs704856	0.00700798	rs3794989	0.150096	0.00012438
OPCML_RYR3	rs2246352	0.00248395	rs2467565	0.0110475	2.08358e-05	rs2246352	0.00127693	rs2467565	0.0139976	4.34022e-06	rs1670575	0.36592	rs1979738	0.404714	0.000128873
CTNND2_NRG3	rs1302802	0.00654083	rs11191761	0.00203088	3.53422e-05	rs1302802	0.00664087	rs11191761	0.0050252	9.22742e-06	rs61615602	0.0313674	rs2644210	0.574847	0.000144663
OPCML_RYR3	rs2246352	0.00248395	rs2467565	0.0110475	2.08358e-05	rs2246352	0.00127693	rs2467565	0.0139976	4.34022e-06	rs101259	0.414298	rs4281677	0.0600198	0.000144888
CTNND2_NRG3	rs1302802	0.00654083	rs11191761	0.00203088	3.53422e-05	rs1302802	0.00664087	rs11191761	0.0050252	9.22742e-06	rs61751805	0.638363	rs72827384	0.503155	0.000147465
ZNF385B_ELMO1	rs2138196	0.00793691	rs918978	0.00248576	3.33789e-06	rs2138196	0.00688748	rs918978	0.00806965	6.52679e-06	rs1914498	0.890839	rs4723646	0.963288	0.000151811
OPCML_RYR3	rs2246352	0.00248395	rs2467565	0.0110475	2.08358e-05	rs2246352	0.00127693	rs2467565	0.0139976	4.34022e-06	rs10894662	0.304311	rs3817408	0.897327	0.000174554
CTNND2_NRG3	rs1302802	0.00654083	rs11191761	0.00203088	3.53422e-05	rs1302802	0.00664087	rs11191761	0.0050252	9.22742e-06	rs406309	0.822401	rs17100444	0.595717	0.000175281
ZNF385B_ELMO1	rs2138196	0.00793691	rs918978	0.00248576	3.33789e-06	rs2138196	0.00688748	rs918978	0.00806965	6.52679e-06	rs165383	0.691043	rs12532031	0.896676	0.000184624
CCDC3_GTF3C1	rs2399892	0.00596367	rs4787965	0.00484164	8.08989e-06	rs2399892	0.0106475	rs4787965	0.00856839	6.77803e-06	rs2580904	0.0727256	rs7184872	0.35225	0.000190815
CTNND2_NRG3	rs1302802	0.00654083	rs11191761	0.00203088	3.53422e-05	rs1302802	0.00664087	rs11191761	0.0050252	9.22742e-06	rs2190989	0.491503	rs1546157	0.0118701	0.000199951
CTNND2_NRG3	rs1302802	0.00654083	rs11191761	0.00203088	3.53422e-05	rs1302802	0.00664087	rs11191761	0.0050252	9.22742e-06	rs6876265	0.179937	rs17100444	0.630272	0.000200367
ROBO1_HTR2A	rs6802127	0.0120295	rs2070039	0.00622697	4.7006e-06	rs6802127	0.0094642	rs2070039	0.00605746	5.43581e-06	rs1444480	0.984492	rs9534510	0.310056	0.000218371
CD247_CYP4F8	rs864537	0.000444359	rs2239367*	0.01233	8.33529e-06	rs864537	0.000439251	rs2239367*	0.00637621	8.88046e-06	rs704856	0.00671142	rs7254518	0.0805048	0.000218882
ERC2_TNC	rs7637114	0.00165001	rs7035322	0.0436918	1.66422e-06	rs7637114	0.0037144	rs7035322	0.0120942	4.87883e-06	rs815443	0.0191373	rs7847271	0.263998	0.000242317
OPCML_RYR3	rs2246352	0.00248395	rs2467565	0.0110475	2.08358e-05	rs2246352	0.00127693	rs2467565	0.0139976	4.34022e-06	rs11223336	0.540413	rs2279661	0.818927	0.000244217
OPCML_RYR3	rs2246352	0.00248395	rs2467565	0.0110475	2.08358e-05	rs2246352	0.00127693	rs2467565	0.0139976	4.34022e-06	rs10791243	0.518365	rs10153042	0.246834	0.000275363
OPCML_RYR3	rs2246352	0.00248395	rs2467565	0.0110475	2.08358e-05	rs2246352	0.00127693	rs2467565	0.0139976	4.34022e-06	rs1670575	0.383373	rs4779626	0.932035	0.000279119
CTNND2_NRG3	rs1302802	0.00654083	rs11191761	0.00203088	3.53422e-05	rs1302802	0.00664087	rs11191761	0.0050252	9.22742e-06	rs10462670	0.139606	rs10509454	0.348482	0.000280723
CTNND2_NRG3	rs1302802	0.00654083	rs11191761	0.00203088	3.53422e-05	rs1302802	0.00664087	rs11191761	0.0050252	9.22742e-06	rs17802557	0.625653	rs6584455	0.0495949	0.000297056
OPCML_RYR3	rs2246352	0.00248395	rs2467565	0.0110475	2.08358e-05	rs2246352	0.00127693	rs2467565	0.0139976	4.34022e-06	rs1594524	0.591195	rs7165065	0.0669072	0.000303079
OPCML_RYR3	rs2246352	0.00248395	rs2467565	0.0110475	2.08358e-05	rs2246352	0.00127693	rs2467565	0.0139976	4.34022e-06	rs11223157	0.193534	rs35902297	0.511868	0.000308903
ALX4_RBFOX1	rs10838251	0.0239634	rs653127	0.000606163	1.27775e-05	rs10838251	0.0101609	rs653127	0.000301475	7.29136e-06	rs7126447	0.0478857	rs10500337	0.408977	0.000342608
CTNND2_NRG3	rs1302802	0.00654083	rs11191761	0.00203088	3.53422e-05	rs1302802	0.00664087	rs11191761	0.0050252	9.22742e-06	rs16901339	0.0987137	rs10787029	0.749797	0.000349289
OPCML_RYR3	rs2246352	0.00248395	rs2467565	0.0110475	2.08358e-05	rs2246352	0.00127693	rs2467565	0.0139976	4.34022e-06	rs10791261	0.0577547	rs7178736	0.542086	0.000362008
OPCML_RYR3	rs2246352	0.00248395	rs2467565	0.0110475	2.08358e-05	rs2246352	0.00127693	rs2467565	0.0139976	4.34022e-06	rs7938176	0.921955	rs4281677	0.0614319	0.000366382
ZNF385B_ELMO1	rs2138196	0.00793691	rs918978	0.00248576	3.33789e-06	rs2138196	0.00688748	rs918978	0.00806965	6.52679e-06	rs1914498	0.805896	rs12333933	0.898079	0.000371876
CARS2_SIRPB2	rs389656*	0.00404619	rs12480584	0.00794946	4.31376e-06	rs389656*	0.000707382	rs12480584	0.0092393	1.82917e-06	rs2304767	0.786674	rs2422575	0.798456	0.000383216
OPCML_RYR3	rs2246352	0.00248395	rs2467565	0.0110475	2.08358e-05	rs2246352	0.00127693	rs2467565	0.0139976	4.34022e-06	rs11223251	0.160446	rs12593536	0.906982	0.000384017
FAM167A_NAV2	rs7018324	0.00947639	rs10734289	0.0357356	4.38133e-06	rs7018324	0.0108908	rs10734289	0.0106364	6.59207e-06	rs2618433	0.268376	rs2584848	0.861793	0.000390492
ALX4_RBFOX1	rs10838251	0.0239634	rs653127	0.000606163	1.27775e-05	rs10838251	0.0101609	rs653127	0.000301475	7.29136e-06	rs1454075	0.240538	rs10153066	0.126588	0.000406633
OPCML_RYR3	rs2246352	0.00248395	rs2467565	0.0110475	2.08358e-05	rs2246352	0.00127693	rs2467565	0.0139976	4.34022e-06	rs1911252	0.525364	rs4238567	0.942182	0.000408764
SUMF1_RPS6KA2	rs11919486	0.0102079	rs12208871	0.00249002	1.61262e-06	rs11919486	0.00340692	rs12208871	0.00182275	2.38629e-06	rs13096374	0.697873	rs1883361	0.11668	0.000431833
CTNND2_NRG3	rs1302802	0.00654083	rs11191761	0.00203088	3.53422e-05	rs1302802	0.00664087	rs11191761	0.0050252	9.22742e-06	rs154753	0.715779	rs1481130	0.506486	0.000432059
OPCML_RYR3	rs2246352	0.00248395	rs2467565	0.0110475	2.08358e-05	rs2246352	0.00127693	rs2467565	0.0139976	4.34022e-06	rs10894588	0.0329591	rs11632989	0.0643079	0.000433644
ALX4_RBFOX1	rs10838251	0.0239634	rs653127	0.000606163	1.27775e-05	rs10838251	0.0101609	rs653127	0.000301475	7.29136e-06	rs12291270	0.40362	rs13338644	0.0994368	0.000436374
OPCML_RYR3	rs2246352	0.00248395	rs2467565	0.0110475	2.08358e-05	rs2246352	0.00127693	rs2467565	0.0139976	4.34022e-06	rs4373939	0.695468	rs2676074	0.330332	0.000446301
ZNF385B_ELMO1	rs2138196	0.00793691	rs918978	0.00248576	3.33789e-06	rs2138196	0.00688748	rs918978	0.00806965	6.52679e-06	rs62180382	0.232679	rs4723597	0.945755	0.000464042
CTNND2_NRG3	rs1302802	0.00654083	rs11191761	0.00203088	3.53422e-05	rs1302802	0.00664087	rs11191761	0.0050252	9.22742e-06	rs154753	0.711721	rs2254621	0.817802	0.000464407
OPCML_RYR3	rs2246352	0.00248395	rs2467565	0.0110475	2.08358e-05	rs2246352	0.00127693	rs2467565	0.0139976	4.34022e-06	rs1594524	0.597894	rs2676086	0.0592953	0.000473984
OPCML_RYR3	rs2246352	0.00248395	rs2467565	0.0110475	2.08358e-05	rs2246352	0.00127693	rs2467565	0.0139976	4.34022e-06	rs7342163	0.301322	rs12909478	0.128776	0.00048338
OPCML_RYR3	rs2246352	0.00248395	rs2467565	0.0110475	2.08358e-05	rs2246352	0.00127693	rs2467565	0.0139976	4.34022e-06	rs12271299	0.662152	rs28646279	0.386702	0.00051057
OPCML_RYR3	rs2246352	0.00248395	rs2467565	0.0110475	2.08358e-05	rs2246352	0.00127693	rs2467565	0.0139976	4.34022e-06	rs7119431	0.0857966	rs12593536	0.969216	0.000514732
OPCML_RYR3	rs2246352	0.00248395	rs2467565	0.0110475	2.08358e-05	rs2246352	0.00127693	rs2467565	0.0139976	4.34022e-06	rs10750523	0.821791	rs58352226	0.134638	0.000523571
CTNND2_NRG3	rs1302802	0.00654083	rs11191761	0.00203088	3.53422e-05	rs1302802	0.00664087	rs11191761	0.0050252	9.22742e-06	rs31820	0.450844	rs11192702	0.529932	0.00053438
OPCML_RYR3	rs2246352	0.00248395	rs2467565	0.0110475	2.08358e-05	rs2246352	0.00127693	rs2467565	0.0139976	4.34022e-06	rs1670575	0.36225	rs937303	0.987831	0.000553914
ZNF385B_ELMO1	rs2138196	0.00793691	rs918978	0.00248576	3.33789e-06	rs2138196	0.00688748	rs918978	0.00806965	6.52679e-06	rs2090219	0.568474	rs2392477	0.163057	0.00055858
CTNND2_NRG3	rs1302802	0.00654083	rs11191761	0.00203088	3.53422e-05	rs1302802	0.00664087	rs11191761	0.0050252	9.22742e-06	rs1638362	0.958689	rs10509454	0.3427	0.000577491
OPCML_RYR3	rs2246352	0.00248395	rs2467565	0.0110475	2.08358e-05	rs2246352	0.00127693	rs2467565	0.0139976	4.34022e-06	rs4372469	0.882008	rs11635223	0.355552	0.000584652
OPCML_RYR3	rs2246352	0.00248395	rs2467565	0.0110475	2.08358e-05	rs2246352	0.00127693	rs2467565	0.0139976	4.34022e-06	rs750270	0.573734	rs2596211	0.764791	0.000586803
C8orf12_NAV2	rs7018324	0.00947639	rs10734289	0.0357356	4.38133e-06	rs7018324	0.0108908	rs10734289	0.0106364	6.59207e-06	rs10105588	0.583929	rs2243437	0.84462	0.000609391
ZNF385B_ELMO1	rs2138196	0.00793691	rs918978	0.00248576	3.33789e-06	rs2138196	0.00688748	rs918978	0.00806965	6.52679e-06	rs16866987	0.77526	rs13242914	0.758757	0.000615012
OPCML_RYR3	rs2246352	0.00248395	rs2467565	0.0110475	2.08358e-05	rs2246352	0.00127693	rs2467565	0.0139976	4.34022e-06	rs6590717	0.397793	rs17236385	0.997106	0.000622807
OPCML_RYR3	rs2246352	0.00248395	rs2467565	0.0110475	2.08358e-05	rs2246352	0.00127693	rs2467565	0.0139976	4.34022e-06	rs7933745	0.0372126	rs16971602	0.152478	0.000624935
ZNF385B_ELMO1	rs2138196	0.00793691	rs918978	0.00248576	3.33789e-06	rs2138196	0.00688748	rs918978	0.00806965	6.52679e-06	rs746701	0.942199	rs6945781	0.78077	0.000634687
OPCML_RYR3	rs2246352	0.00248395	rs2467565	0.0110475	2.08358e-05	rs2246352	0.00127693	rs2467565	0.0139976	4.34022e-06	rs1911252	0.517984	rs12914825	0.237971	0.000643071
OPCML_RYR3	rs2246352	0.00248395	rs2467565	0.0110475	2.08358e-05	rs2246352	0.00127693	rs2467565	0.0139976	4.34022e-06	rs79229800	0.820997	rs2596211	0.776727	0.000644931
SETDB1_ITGA9	rs34207591	0.0224875	rs4678971	0.00637275	3.8147e-05	rs34207591	0.0107676	rs4678971	0.0107793	9.65932e-06	rs198325	0.00968176	rs78196452	0.853619	0.000646965
OPCML_RYR3	rs2246352	0.00248395	rs2467565	0.0110475	2.08358e-05	rs2246352	0.00127693	rs2467565	0.0139976	4.34022e-06	rs12276491	0.373399	rs12911184	0.53442	0.000647305
CTNND2_NRG3	rs1302802	0.00654083	rs11191761	0.00203088	3.53422e-05	rs1302802	0.00664087	rs11191761	0.0050252	9.22742e-06	rs6893111	0.0455813	rs12415032	0.874581	0.000663652
SUMF1_RPS6KA2	rs11919486	0.0102079	rs12208871	0.00249002	1.61262e-06	rs11919486	0.00340692	rs12208871	0.00182275	2.38629e-06	rs711674	0.293294	rs1106933	0.891725	0.000668374
CTNND2_NRG3	rs1302802	0.00654083	rs11191761	0.00203088	3.53422e-05	rs1302802	0.00664087	rs11191761	0.0050252	9.22742e-06	rs16901689	0.903173	rs10884342	0.294484	0.000670308
OPCML_RYR3	rs2246352	0.00248395	rs2467565	0.0110475	2.08358e-05	rs2246352	0.00127693	rs2467565	0.0139976	4.34022e-06	rs10894623	0.590937	rs16971602	0.158283	0.000682206
CTNND2_NRG3	rs1302802	0.00654083	rs11191761	0.00203088	3.53422e-05	rs1302802	0.00664087	rs11191761	0.0050252	9.22742e-06	rs10037425	0.472329	rs7099749	0.16784	0.000687784
OPCML_RYR3	rs2246352	0.00248395	rs2467565	0.0110475	2.08358e-05	rs2246352	0.00127693	rs2467565	0.0139976	4.34022e-06	rs7938100	0.0683941	rs2596240	0.492257	0.000687964
OPCML_RYR3	rs2246352	0.00248395	rs2467565	0.0110475	2.08358e-05	rs2246352	0.00127693	rs2467565	0.0139976	4.34022e-06	rs2659611	0.925595	rs4238566	0.619074	0.000688326
NLN_DCHS1	rs10096	0.0142815	rs937856	0.00796823	2.26529e-05	rs10096	0.00509492	rs937856	0.00601036	2.97439e-06	rs1309822	0.326483	rs2659863	0.0926221	0.000703499
OPCML_RYR3	rs2246352	0.00248395	rs2467565	0.0110475	2.08358e-05	rs2246352	0.00127693	rs2467565	0.0139976	4.34022e-06	rs1793264	0.673722	rs16971757	0.341298	0.000706462
OPCML_RYR3	rs2246352	0.00248395	rs2467565	0.0110475	2.08358e-05	rs2246352	0.00127693	rs2467565	0.0139976	4.34022e-06	rs12276840	0.133006	rs16957135	0.441719	0.000716557
CTNND2_NRG3	rs1302802	0.00654083	rs11191761	0.00203088	3.53422e-05	rs1302802	0.00664087	rs11191761	0.0050252	9.22742e-06	rs1423493	0.805153	rs1481130	0.504734	0.000728903
ALX4_RBFOX1	rs10838251	0.0239634	rs653127	0.000606163	1.27775e-05	rs10838251	0.0101609	rs653127	0.000301475	7.29136e-06	rs116552803	0.258938	rs6500961	0.219887	0.000732744
OPCML_RYR3	rs2246352	0.00248395	rs2467565	0.0110475	2.08358e-05	rs2246352	0.00127693	rs2467565	0.0139976	4.34022e-06	rs1007018	0.349186	rs11631192	0.347455	0.000750878
ALX4_RBFOX1	rs10838251	0.0239634	rs653127	0.000606163	1.27775e-05	rs10838251	0.0101609	rs653127	0.000301475	7.29136e-06	rs7939723	0.486849	rs13335835	0.384474	0.000754638
FAM167A_NAV2	rs7018324	0.00947639	rs10734289	0.0357356	4.38133e-06	rs7018324	0.0108908	rs10734289	0.0106364	6.59207e-06	rs4840563	0.75333	rs17613646	0.816449	0.000759216
CTNND2_NRG3	rs1302802	0.00654083	rs11191761	0.00203088	3.53422e-05	rs1302802	0.00664087	rs11191761	0.0050252	9.22742e-06	rs11745876	0.236197	rs6584400	0.0697996	0.000763419
OPCML_RYR3	rs2246352	0.00248395	rs2467565	0.0110475	2.08358e-05	rs2246352	0.00127693	rs2467565	0.0139976	4.34022e-06	rs481086	0.438683	rs16957279	0.854517	0.000763821
OPCML_RYR3	rs2246352	0.00248395	rs2467565	0.0110475	2.08358e-05	rs2246352	0.00127693	rs2467565	0.0139976	4.34022e-06	rs12271299	0.651494	rs2339298	0.94464	0.000765631
OPCML_RYR3	rs2246352	0.00248395	rs2467565	0.0110475	2.08358e-05	rs2246352	0.00127693	rs2467565	0.0139976	4.34022e-06	rs79229800	0.799672	rs957467	0.161831	0.000774541
OPCML_RYR3	rs2246352	0.00248395	rs2467565	0.0110475	2.08358e-05	rs2246352	0.00127693	rs2467565	0.0139976	4.34022e-06	rs1784175	0.244404	rs2596240	0.476762	0.000782527
ZNF385B_ELMO1	rs2138196	0.00793691	rs918978	0.00248576	3.33789e-06	rs2138196	0.00688748	rs918978	0.00806965	6.52679e-06	rs3112943	0.0308504	rs12532146	0.085787	0.000783762
MYO5A_GNG7	rs1669859	0.00762599	rs759065	0.00596064	3.22842e-06	rs1669859	0.00504878	rs759065	0.00621568	3.01324e-06	rs2693467	0.360454	rs7258864	0.633353	0.000784381
CTNND2_NRG3	rs1302802	0.00654083	rs11191761	0.00203088	3.53422e-05	rs1302802	0.00664087	rs11191761	0.0050252	9.22742e-06	rs11954864	0.0449581	rs2644210	0.59946	0.000793095
OPCML_RYR3	rs2246352	0.00248395	rs2467565	0.0110475	2.08358e-05	rs2246352	0.00127693	rs2467565	0.0139976	4.34022e-06	rs488322	0.592811	rs12441112	0.0942732	0.00079393
LOC101928114_LOC101928703	rs12491137	0.00301922	rs6840100	0.00817229	2.10237e-05	rs12491137	0.00964067	rs6840100	0.00967524	9.30081e-06	rs62248525	0.485217	rs75134552	0.451656	0.00079623
ZNF385B_ELMO1	rs2138196	0.00793691	rs918978	0.00248576	3.33789e-06	rs2138196	0.00688748	rs918978	0.00806965	6.52679e-06	rs71425640	0.617132	rs34853387	0.32654	0.00079644
CTNND2_NRG3	rs1302802	0.00654083	rs11191761	0.00203088	3.53422e-05	rs1302802	0.00664087	rs11191761	0.0050252	9.22742e-06	rs247648	0.577943	rs138860632	0.565827	0.000797908
CTNND2_NRG3	rs1302802	0.00654083	rs11191761	0.00203088	3.53422e-05	rs1302802	0.00664087	rs11191761	0.0050252	9.22742e-06	rs10038337	0.439727	rs17098807	0.3916	0.000805712
CTNND2_NRG3	rs1302802	0.00654083	rs11191761	0.00203088	3.53422e-05	rs1302802	0.00664087	rs11191761	0.0050252	9.22742e-06	rs61751805	0.598354	rs4536149	0.460964	0.000812311
CTNND2_NRG3	rs1302802	0.00654083	rs11191761	0.00203088	3.53422e-05	rs1302802	0.00664087	rs11191761	0.0050252	9.22742e-06	rs32274	0.454948	rs12266855	0.759347	0.000812525
ZNF385B_ELMO1	rs2138196	0.00793691	rs918978	0.00248576	3.33789e-06	rs2138196	0.00688748	rs918978	0.00806965	6.52679e-06	rs62181524	0.486924	rs4723597	0.911926	0.000814237
ALX4_RBFOX1	rs10838251	0.0239634	rs653127	0.000606163	1.27775e-05	rs10838251	0.0101609	rs653127	0.000301475	7.29136e-06	rs10769029	0.219792	rs1548857	0.448805	0.000824153
CTNND2_NRG3	rs1302802	0.00654083	rs11191761	0.00203088	3.53422e-05	rs1302802	0.00664087	rs11191761	0.0050252	9.22742e-06	rs6860246	0.494372	rs12358551	0.965792	0.000838593
ZNF385B_ELMO1	rs2138196	0.00793691	rs918978	0.00248576	3.33789e-06	rs2138196	0.00688748	rs918978	0.00806965	6.52679e-06	rs3112944	0.0401642	rs12532146	0.0956902	0.000846578
SUMF1_RPS6KA2	rs11919486	0.0102079	rs12208871	0.00249002	1.61262e-06	rs11919486	0.00340692	rs12208871	0.00182275	2.38629e-06	rs9864595	0.766381	rs3799583	0.299216	0.000853065
OPCML_RYR3	rs2246352	0.00248395	rs2467565	0.0110475	2.08358e-05	rs2246352	0.00127693	rs2467565	0.0139976	4.34022e-06	rs12278565	0.705863	rs16971757	0.333181	0.00086255
OPCML_RYR3	rs2246352	0.00248395	rs2467565	0.0110475	2.08358e-05	rs2246352	0.00127693	rs2467565	0.0139976	4.34022e-06	rs11223437	0.601681	rs16971602	0.130167	0.000871453
CTNND2_NRG3	rs1302802	0.00654083	rs11191761	0.00203088	3.53422e-05	rs1302802	0.00664087	rs11191761	0.0050252	9.22742e-06	rs2561632	0.7085	rs12415032	0.878504	0.00089118
CTNND2_NRG3	rs1302802	0.00654083	rs11191761	0.00203088	3.53422e-05	rs1302802	0.00664087	rs11191761	0.0050252	9.22742e-06	rs32608	0.621892	rs12358612	0.403859	0.00089259
OPCML_RYR3	rs2246352	0.00248395	rs2467565	0.0110475	2.08358e-05	rs2246352	0.00127693	rs2467565	0.0139976	4.34022e-06	rs4373939	0.733907	rs1343900	0.137026	0.000924174
ZNF385B_ELMO1	rs2138196	0.00793691	rs918978	0.00248576	3.33789e-06	rs2138196	0.00688748	rs918978	0.00806965	6.52679e-06	rs3106694	0.0150113	rs12532146	0.0907188	0.000934213
CTNND2_NRG3	rs1302802	0.00654083	rs11191761	0.00203088	3.53422e-05	rs1302802	0.00664087	rs11191761	0.0050252	9.22742e-06	rs10513080	0.183711	rs11195073	0.16564	0.000952109
OPCML_RYR3	rs2246352	0.00248395	rs2467565	0.0110475	2.08358e-05	rs2246352	0.00127693	rs2467565	0.0139976	4.34022e-06	rs2659614	0.984253	rs8039430	0.28406	0.000954622
OPCML_RYR3	rs2246352	0.00248395	rs2467565	0.0110475	2.08358e-05	rs2246352	0.00127693	rs2467565	0.0139976	4.34022e-06	rs750270	0.568162	rs17817378	0.00459652	0.000976253
LOC101928114_LOC101928703	rs12491137	0.00301922	rs6840100	0.00817229	2.10237e-05	rs12491137	0.00964067	rs6840100	0.00967524	9.30081e-06	rs62248525	0.517259	rs2609551	0.398658	0.00098038
OPCML_RYR3	rs2246352	0.00248395	rs2467565	0.0110475	2.08358e-05	rs2246352	0.00127693	rs2467565	0.0139976	4.34022e-06	rs4937737	0.877795	rs17817512	0.0533461	0.000987905
OPCML_RYR3	rs2246352	0.00248395	rs2467565	0.0110475	2.08358e-05	rs2246352	0.00127693	rs2467565	0.0139976	4.34022e-06	rs1784516	0.022761	rs12911184	0.491616	0.00100075
OPCML_RYR3	rs2246352	0.00248395	rs2467565	0.0110475	2.08358e-05	rs2246352	0.00127693	rs2467565	0.0139976	4.34022e-06	rs10894646	0.407758	rs7176762	0.816112	0.00100631
OPCML_RYR3	rs2246352	0.00248395	rs2467565	0.0110475	2.08358e-05	rs2246352	0.00127693	rs2467565	0.0139976	4.34022e-06	rs1670575	0.362324	rs2279662	0.927327	0.0010087
OPCML_RYR3	rs2246352	0.00248395	rs2467565	0.0110475	2.08358e-05	rs2246352	0.00127693	rs2467565	0.0139976	4.34022e-06	rs11606197	0.35797	rs1317242	0.388404	0.0010119
ZNF385B_ELMO1	rs2138196	0.00793691	rs918978	0.00248576	3.33789e-06	rs2138196	0.00688748	rs918978	0.00806965	6.52679e-06	rs16866864	0.515851	rs12540876	0.0674496	0.00103266
ALX4_RBFOX1	rs10838251	0.0239634	rs653127	0.000606163	1.27775e-05	rs10838251	0.0101609	rs653127	0.000301475	7.29136e-06	rs12288455	0.428705	rs11645793	0.0663532	0.00103703
OPCML_RYR3	rs2246352	0.00248395	rs2467565	0.0110475	2.08358e-05	rs2246352	0.00127693	rs2467565	0.0139976	4.34022e-06	rs10791292	0.536804	rs7496234	0.500177	0.00104362
OPCML_RYR3	rs2246352	0.00248395	rs2467565	0.0110475	2.08358e-05	rs2246352	0.00127693	rs2467565	0.0139976	4.34022e-06	rs4548631	0.753971	rs17817512	0.0536229	0.00104638
ALX4_RBFOX1	rs10838251	0.0239634	rs653127	0.000606163	1.27775e-05	rs10838251	0.0101609	rs653127	0.000301475	7.29136e-06	rs4755797	0.107373	rs9929312	0.836541	0.00104803
ZNF385B_ELMO1	rs2138196	0.00793691	rs918978	0.00248576	3.33789e-06	rs2138196	0.00688748	rs918978	0.00806965	6.52679e-06	rs16866924	0.0404417	rs2392477	0.128321	0.00104914
OPCML_RYR3	rs2246352	0.00248395	rs2467565	0.0110475	2.08358e-05	rs2246352	0.00127693	rs2467565	0.0139976	4.34022e-06	rs101259	0.405202	rs17817299	0.758485	0.00106898
OPCML_RYR3	rs2246352	0.00248395	rs2467565	0.0110475	2.08358e-05	rs2246352	0.00127693	rs2467565	0.0139976	4.34022e-06	rs11223150	0.38297	rs17236385	0.991717	0.00108233
OPCML_RYR3	rs2246352	0.00248395	rs2467565	0.0110475	2.08358e-05	rs2246352	0.00127693	rs2467565	0.0139976	4.34022e-06	rs12292966	0.524736	rs11072416	0.0171385	0.00108547
OPCML_RYR3	rs2246352	0.00248395	rs2467565	0.0110475	2.08358e-05	rs2246352	0.00127693	rs2467565	0.0139976	4.34022e-06	rs7117082	0.774907	rs16957279	0.858896	0.00109007
OPCML_RYR3	rs2246352	0.00248395	rs2467565	0.0110475	2.08358e-05	rs2246352	0.00127693	rs2467565	0.0139976	4.34022e-06	rs1784176	0.103015	rs2303308	0.147034	0.00109584
OPCML_RYR3	rs2246352	0.00248395	rs2467565	0.0110475	2.08358e-05	rs2246352	0.00127693	rs2467565	0.0139976	4.34022e-06	rs4130016	0.365458	rs7498093	0.879061	0.00110019
ZNF385B_ELMO1	rs2138196	0.00793691	rs918978	0.00248576	3.33789e-06	rs2138196	0.00688748	rs918978	0.00806965	6.52679e-06	rs1028179	0.133163	rs17176150	0.552606	0.00110426
OPCML_RYR3	rs2246352	0.00248395	rs2467565	0.0110475	2.08358e-05	rs2246352	0.00127693	rs2467565	0.0139976	4.34022e-06	rs10791263	0.118489	rs1878300	0.961631	0.00112516
QDPR_MAP3K9	rs1868733	0.0154885	rs3742848	0.00623745	4.59235e-05	rs1868733	0.00538887	rs3742848	0.00426939	8.14171e-06	rs6449307	0.361489	rs8014356	0.306218	0.00115833
ALX4_RBFOX1	rs10838251	0.0239634	rs653127	0.000606163	1.27775e-05	rs10838251	0.0101609	rs653127	0.000301475	7.29136e-06	rs10769035	0.593662	rs4786135	0.900996	0.00116508
OPCML_RYR3	rs2246352	0.00248395	rs2467565	0.0110475	2.08358e-05	rs2246352	0.00127693	rs2467565	0.0139976	4.34022e-06	rs78142425	0.367294	rs2596193	0.577573	0.00117621
CTNND2_NRG3	rs1302802	0.00654083	rs11191761	0.00203088	3.53422e-05	rs1302802	0.00664087	rs11191761	0.0050252	9.22742e-06	rs61751805	0.63546	rs10884697	0.373468	0.00118276
ALX4_RBFOX1	rs10838251	0.0239634	rs653127	0.000606163	1.27775e-05	rs10838251	0.0101609	rs653127	0.000301475	7.29136e-06	rs12291270	0.403117	rs10500337	0.411805	0.00119122
CD247_CYP4F8	rs864537	0.000444359	rs2239367*	0.01233	8.33529e-06	rs864537	0.000439251	rs2239367*	0.00637621	8.88046e-06	rs2143302	0.042249	rs7254518	0.084419	0.00119722
AFAP1_PCDH7	rs4619890	0.00292835	rs10001740	0.0135503	4.81704e-06	rs4619890	0.0021511	rs10001740	0.00587307	2.39968e-06	rs4689849	0.12771	rs4524343	0.94025	0.00121507
OPCML_RYR3	rs2246352	0.00248395	rs2467565	0.0110475	2.08358e-05	rs2246352	0.00127693	rs2467565	0.0139976	4.34022e-06	rs79229800	0.775919	rs4281677	0.0539231	0.00122734
CTNND2_NRG3	rs1302802	0.00654083	rs11191761	0.00203088	3.53422e-05	rs1302802	0.00664087	rs11191761	0.0050252	9.22742e-06	rs2057795	0.387647	rs12416404	0.429412	0.00122734
CTNND2_NRG3	rs1302802	0.00654083	rs11191761	0.00203088	3.53422e-05	rs1302802	0.00664087	rs11191761	0.0050252	9.22742e-06	rs61751805	0.641575	rs10509454	0.353691	0.00123254
AFAP1_PCDH7	rs4619890	0.00292835	rs10001740	0.0135503	4.81704e-06	rs4619890	0.0021511	rs10001740	0.00587307	2.39968e-06	rs4689161	0.442595	rs4532197	0.356714	0.00123646
OPCML_RYR3	rs2246352	0.00248395	rs2467565	0.0110475	2.08358e-05	rs2246352	0.00127693	rs2467565	0.0139976	4.34022e-06	rs7342163	0.306724	rs735545	0.258344	0.00125291
ALX4_RBFOX1	rs10838251	0.0239634	rs653127	0.000606163	1.27775e-05	rs10838251	0.0101609	rs653127	0.000301475	7.29136e-06	rs897005	0.133916	rs11861169	0.830722	0.00125623
OPCML_RYR3	rs2246352	0.00248395	rs2467565	0.0110475	2.08358e-05	rs2246352	0.00127693	rs2467565	0.0139976	4.34022e-06	rs4937737	0.853794	rs8039430	0.286665	0.00125656
OPCML_RYR3	rs2246352	0.00248395	rs2467565	0.0110475	2.08358e-05	rs2246352	0.00127693	rs2467565	0.0139976	4.34022e-06	rs4130016	0.359501	rs2288609	0.0981188	0.00125922
OPCML_RYR3	rs2246352	0.00248395	rs2467565	0.0110475	2.08358e-05	rs2246352	0.00127693	rs2467565	0.0139976	4.34022e-06	rs4937730	0.512236	rs2229116	0.927727	0.00127801
OPCML_RYR3	rs2246352	0.00248395	rs2467565	0.0110475	2.08358e-05	rs2246352	0.00127693	rs2467565	0.0139976	4.34022e-06	rs10082587	0.410018	rs2288609	0.0978713	0.00129058
ALX4_RBFOX1	rs10838251	0.0239634	rs653127	0.000606163	1.27775e-05	rs10838251	0.0101609	rs653127	0.000301475	7.29136e-06	rs7122149	0.0760414	rs733410	0.954223	0.00129708
CTNND2_NRG3	rs1302802	0.00654083	rs11191761	0.00203088	3.53422e-05	rs1302802	0.00664087	rs11191761	0.0050252	9.22742e-06	rs11954864	0.0573901	rs2246633	0.577451	0.00129776
ALX4_RBFOX1	rs10838251	0.0239634	rs653127	0.000606163	1.27775e-05	rs10838251	0.0101609	rs653127	0.000301475	7.29136e-06	rs7126447	0.0471736	rs716508	0.115305	0.00129811
OPCML_RYR3	rs2246352	0.00248395	rs2467565	0.0110475	2.08358e-05	rs2246352	0.00127693	rs2467565	0.0139976	4.34022e-06	rs6590701	0.618014	rs1343900	0.143116	0.00131261
OPCML_RYR3	rs2246352	0.00248395	rs2467565	0.0110475	2.08358e-05	rs2246352	0.00127693	rs2467565	0.0139976	4.34022e-06	rs6590701	0.597609	rs12148576	0.20056	0.00132062
OPCML_RYR3	rs2246352	0.00248395	rs2467565	0.0110475	2.08358e-05	rs2246352	0.00127693	rs2467565	0.0139976	4.34022e-06	rs4245116	0.784343	rs7496234	0.51082	0.00132939
AFAP1_PCDH7	rs4619890	0.00292835	rs10001740	0.0135503	4.81704e-06	rs4619890	0.0021511	rs10001740	0.00587307	2.39968e-06	rs2269852	0.334001	rs4524343	0.933632	0.00133609
OPCML_RYR3	rs2246352	0.00248395	rs2467565	0.0110475	2.08358e-05	rs2246352	0.00127693	rs2467565	0.0139976	4.34022e-06	rs12285031	0.288257	rs28612107	0.509349	0.00133644
ALX4_RBFOX1	rs10838251	0.0239634	rs653127	0.000606163	1.27775e-05	rs10838251	0.0101609	rs653127	0.000301475	7.29136e-06	rs10769035	0.565436	rs17138979	0.489468	0.0013414
ZNF385B_ELMO1	rs2138196	0.00793691	rs918978	0.00248576	3.33789e-06	rs2138196	0.00688748	rs918978	0.00806965	6.52679e-06	rs16866864	0.547092	rs2392477	0.1695	0.00135424
C8orf12_NAV2	rs7018324	0.00947639	rs10734289	0.0357356	4.38133e-06	rs7018324	0.0108908	rs10734289	0.0106364	6.59207e-06	rs7831885	0.266745	rs10833102	0.889329	0.00135532
FAM167A_NAV2	rs7018324	0.00947639	rs10734289	0.0357356	4.38133e-06	rs7018324	0.0108908	rs10734289	0.0106364	6.59207e-06	rs7831885	0.266745	rs10833102	0.889329	0.00135532
TMEM97P2_SLC24A3	rs7836543	0.00344083	rs7264540	0.00151951	8.00358e-06	rs7836543	0.0041721	rs7264540	0.00109285	9.24158e-06	rs7826784	0.575144	rs6081661	0.823441	0.00137083
OPCML_RYR3	rs2246352	0.00248395	rs2467565	0.0110475	2.08358e-05	rs2246352	0.00127693	rs2467565	0.0139976	4.34022e-06	rs7933116	0.49247	rs17236385	0.999553	0.00139241
OPCML_RYR3	rs2246352	0.00248395	rs2467565	0.0110475	2.08358e-05	rs2246352	0.00127693	rs2467565	0.0139976	4.34022e-06	rs7122481	0.326541	rs17236385	0.992822	0.00140129
C8orf12_NAV2	rs7018324	0.00947639	rs10734289	0.0357356	4.38133e-06	rs7018324	0.0108908	rs10734289	0.0106364	6.59207e-06	rs7831885	0.265937	rs1055543	0.881223	0.00141171
FAM167A_NAV2	rs7018324	0.00947639	rs10734289	0.0357356	4.38133e-06	rs7018324	0.0108908	rs10734289	0.0106364	6.59207e-06	rs7831885	0.265937	rs1055543	0.881223	0.00141171
CTNND2_NRG3	rs1302802	0.00654083	rs11191761	0.00203088	3.53422e-05	rs1302802	0.00664087	rs11191761	0.0050252	9.22742e-06	rs61751805	0.62759	rs11195073	0.15645	0.00141171
ITGA8_NRAP	rs7908139	0.00969138	rs12243176	0.00139991	1.40563e-06	rs7908139	0.00802033	rs12243176	0.000943634	1.64197e-06	rs34102687	0.537781	rs4918859	0.940228	0.00141284
OPCML_RYR3	rs2246352	0.00248395	rs2467565	0.0110475	2.08358e-05	rs2246352	0.00127693	rs2467565	0.0139976	4.34022e-06	rs12278565	0.677516	rs8032622	0.0211045	0.00141959
OPCML_RYR3	rs2246352	0.00248395	rs2467565	0.0110475	2.08358e-05	rs2246352	0.00127693	rs2467565	0.0139976	4.34022e-06	rs7121368	0.278446	rs61561548	0.971634	0.00144042
ZNF385B_ELMO1	rs2138196	0.00793691	rs918978	0.00248576	3.33789e-06	rs2138196	0.00688748	rs918978	0.00806965	6.52679e-06	rs12373813	0.927629	rs11532670	0.862461	0.00146194
OPCML_RYR3	rs2246352	0.00248395	rs2467565	0.0110475	2.08358e-05	rs2246352	0.00127693	rs2467565	0.0139976	4.34022e-06	rs10894662	0.305058	rs7176762	0.82257	0.00146971
OPCML_RYR3	rs2246352	0.00248395	rs2467565	0.0110475	2.08358e-05	rs2246352	0.00127693	rs2467565	0.0139976	4.34022e-06	rs1784175	0.241234	rs4238566	0.622058	0.00147049
ALX4_RBFOX1	rs10838251	0.0239634	rs653127	0.000606163	1.27775e-05	rs10838251	0.0101609	rs653127	0.000301475	7.29136e-06	rs59108105	0.214041	rs7187482	0.243692	0.00147869
SUMF1_RPS6KA2	rs11919486	0.0102079	rs12208871	0.00249002	1.61262e-06	rs11919486	0.00340692	rs12208871	0.00182275	2.38629e-06	rs1110797	0.851009	rs9459715	0.417642	0.0015008
CTNND2_NRG3	rs1302802	0.00654083	rs11191761	0.00203088	3.53422e-05	rs1302802	0.00664087	rs11191761	0.0050252	9.22742e-06	rs55941557	0.530935	rs660464	0.843381	0.00150239
ZNF385B_ELMO1	rs2138196	0.00793691	rs918978	0.00248576	3.33789e-06	rs2138196	0.00688748	rs918978	0.00806965	6.52679e-06	rs12988783	0.142766	rs11973351	0.371614	0.00150917
SUMF1_RPS6KA2	rs11919486	0.0102079	rs12208871	0.00249002	1.61262e-06	rs11919486	0.00340692	rs12208871	0.00182275	2.38629e-06	rs9990361	0.412512	rs4518470	0.222789	0.00152162
TLE1_C10orf107	rs1342478	0.0147804	rs10761589	0.00995665	1.43629e-05	rs1342478	0.0106235	rs10761589	0.0106979	7.19704e-06	rs10867783	0.883171	rs2675647	0.542513	0.00152768
OPCML_RYR3	rs2246352	0.00248395	rs2467565	0.0110475	2.08358e-05	rs2246352	0.00127693	rs2467565	0.0139976	4.34022e-06	rs953478	0.244085	rs12914825	0.236446	0.00154602
AFAP1_PCDH7	rs4619890	0.00292835	rs10001740	0.0135503	4.81704e-06	rs4619890	0.0021511	rs10001740	0.00587307	2.39968e-06	rs4696771	0.349097	rs12512667	0.431527	0.00155795
OPCML_RYR3	rs2246352	0.00248395	rs2467565	0.0110475	2.08358e-05	rs2246352	0.00127693	rs2467565	0.0139976	4.34022e-06	rs4387353	0.834396	rs58352226	0.135483	0.00156333
TMEM97P2_SLC24A3	rs7836543	0.00344083	rs7264540	0.00151951	8.00358e-06	rs7836543	0.0041721	rs7264540	0.00109285	9.24158e-06	rs2165563	0.616446	rs11907443	0.748646	0.00156789
OPCML_RYR3	rs2246352	0.00248395	rs2467565	0.0110475	2.08358e-05	rs2246352	0.00127693	rs2467565	0.0139976	4.34022e-06	rs11223420	0.37717	rs16971602	0.148886	0.00157373
CTNND2_NRG3	rs1302802	0.00654083	rs11191761	0.00203088	3.53422e-05	rs1302802	0.00664087	rs11191761	0.0050252	9.22742e-06	rs32275	0.424085	rs12266855	0.778884	0.00159093
OPCML_RYR3	rs2246352	0.00248395	rs2467565	0.0110475	2.08358e-05	rs2246352	0.00127693	rs2467565	0.0139976	4.34022e-06	rs10082587	0.418286	rs1435118	0.85325	0.00159431
CTNND2_NRG3	rs1302802	0.00654083	rs11191761	0.00203088	3.53422e-05	rs1302802	0.00664087	rs11191761	0.0050252	9.22742e-06	rs16901689	0.904159	rs1896511	0.741829	0.00159897
OPCML_RYR3	rs2246352	0.00248395	rs2467565	0.0110475	2.08358e-05	rs2246352	0.00127693	rs2467565	0.0139976	4.34022e-06	rs4359217	0.337516	rs8041321	0.990892	0.00160832
CTNND2_NRG3	rs1302802	0.00654083	rs11191761	0.00203088	3.53422e-05	rs1302802	0.00664087	rs11191761	0.0050252	9.22742e-06	rs26001	0.801679	rs12415032	0.892358	0.00161345
LOC101928114_LOC101928703	rs12491137	0.00301922	rs6840100	0.00817229	2.10237e-05	rs12491137	0.00964067	rs6840100	0.00967524	9.30081e-06	rs1464240	0.371873	rs17222326	0.87383	0.00161817
OPCML_RYR3	rs2246352	0.00248395	rs2467565	0.0110475	2.08358e-05	rs2246352	0.00127693	rs2467565	0.0139976	4.34022e-06	rs3923727	0.0558583	rs16971602	0.152138	0.00164413
ERC2_TNC	rs7637114	0.00165001	rs7035322	0.0436918	1.66422e-06	rs7637114	0.0037144	rs7035322	0.0120942	4.87883e-06	rs13098621	0.485824	rs7035322	0.275333	0.00164587
CTNND2_NRG3	rs1302802	0.00654083	rs11191761	0.00203088	3.53422e-05	rs1302802	0.00664087	rs11191761	0.0050252	9.22742e-06	rs16901339	0.0879184	rs72827384	0.480165	0.00164937
OPCML_RYR3	rs2246352	0.00248395	rs2467565	0.0110475	2.08358e-05	rs2246352	0.00127693	rs2467565	0.0139976	4.34022e-06	rs11223397	0.781527	rs3736531	0.448613	0.00165595
ZNF385B_ELMO1	rs2138196	0.00793691	rs918978	0.00248576	3.33789e-06	rs2138196	0.00688748	rs918978	0.00806965	6.52679e-06	rs16866987	0.735293	rs4723597	0.905774	0.00165991
CTNND2_NRG3	rs1302802	0.00654083	rs11191761	0.00203088	3.53422e-05	rs1302802	0.00664087	rs11191761	0.0050252	9.22742e-06	rs2727591	0.738278	rs7913415	0.155985	0.00166388
OPCML_RYR3	rs2246352	0.00248395	rs2467565	0.0110475	2.08358e-05	rs2246352	0.00127693	rs2467565	0.0139976	4.34022e-06	rs10082587	0.408845	rs16953863	0.270219	0.00166653
OPCML_RYR3	rs2246352	0.00248395	rs2467565	0.0110475	2.08358e-05	rs2246352	0.00127693	rs2467565	0.0139976	4.34022e-06	rs12421058	0.0761496	rs12324605	0.783148	0.00167807
OPCML_RYR3	rs2246352	0.00248395	rs2467565	0.0110475	2.08358e-05	rs2246352	0.00127693	rs2467565	0.0139976	4.34022e-06	rs12365003	0.674331	rs8030397	0.480696	0.00168297
OPCML_RYR3	rs2246352	0.00248395	rs2467565	0.0110475	2.08358e-05	rs2246352	0.00127693	rs2467565	0.0139976	4.34022e-06	rs11223172	0.0586467	rs10444855	0.401918	0.00168431
OPCML_RYR3	rs2246352	0.00248395	rs2467565	0.0110475	2.08358e-05	rs2246352	0.00127693	rs2467565	0.0139976	4.34022e-06	rs12421058	0.0739784	rs6495130	0.554945	0.00168834
OPCML_RYR3	rs2246352	0.00248395	rs2467565	0.0110475	2.08358e-05	rs2246352	0.00127693	rs2467565	0.0139976	4.34022e-06	rs10894641	0.497145	rs16958087	0.070881	0.00168924
CCDC3_GTF3C1	rs2399892	0.00596367	rs4787965	0.00484164	8.08989e-06	rs2399892	0.0106475	rs4787965	0.00856839	6.77803e-06	rs11258149	0.399015	rs4787965	0.0745941	0.00169508
CTNND2_NRG3	rs1302802	0.00654083	rs11191761	0.00203088	3.53422e-05	rs1302802	0.00664087	rs11191761	0.0050252	9.22742e-06	rs6893111	0.0423687	rs6584400	0.069385	0.00170229
ZNF385B_ELMO1	rs2138196	0.00793691	rs918978	0.00248576	3.33789e-06	rs2138196	0.00688748	rs918978	0.00806965	6.52679e-06	rs11680455	0.559494	rs1559463	0.0581511	0.001705
CTNND2_NRG3	rs1302802	0.00654083	rs11191761	0.00203088	3.53422e-05	rs1302802	0.00664087	rs11191761	0.0050252	9.22742e-06	rs10038337	0.458623	rs10884342	0.293787	0.00171818
OPCML_RYR3	rs2246352	0.00248395	rs2467565	0.0110475	2.08358e-05	rs2246352	0.00127693	rs2467565	0.0139976	4.34022e-06	rs78142425	0.372188	rs2676070	0.828639	0.00172916
ERC2_TNC	rs7637114	0.00165001	rs7035322	0.0436918	1.66422e-06	rs7637114	0.0037144	rs7035322	0.0120942	4.87883e-06	rs7643992	0.401652	rs7035322	0.278437	0.00173054
AFAP1_PCDH7	rs4619890	0.00292835	rs10001740	0.0135503	4.81704e-06	rs4619890	0.0021511	rs10001740	0.00587307	2.39968e-06	rs9968354	0.0338256	rs10020282	0.856629	0.00173791
OPCML_RYR3	rs2246352	0.00248395	rs2467565	0.0110475	2.08358e-05	rs2246352	0.00127693	rs2467565	0.0139976	4.34022e-06	rs12222239	0.782653	rs8028974	0.873555	0.00175041
OPCML_RYR3	rs2246352	0.00248395	rs2467565	0.0110475	2.08358e-05	rs2246352	0.00127693	rs2467565	0.0139976	4.34022e-06	rs2001903	0.321521	rs17817512	0.0541626	0.00176722
OPCML_RYR3	rs2246352	0.00248395	rs2467565	0.0110475	2.08358e-05	rs2246352	0.00127693	rs2467565	0.0139976	4.34022e-06	rs2135630	0.489186	rs8030095	0.156209	0.00177711
OPCML_RYR3	rs2246352	0.00248395	rs2467565	0.0110475	2.08358e-05	rs2246352	0.00127693	rs2467565	0.0139976	4.34022e-06	rs12574516	0.0994215	rs4780167	0.643488	0.00178136
OPCML_RYR3	rs2246352	0.00248395	rs2467565	0.0110475	2.08358e-05	rs2246352	0.00127693	rs2467565	0.0139976	4.34022e-06	rs12421058	0.0785096	rs11631192	0.362752	0.00178231
CTNND2_NRG3	rs1302802	0.00654083	rs11191761	0.00203088	3.53422e-05	rs1302802	0.00664087	rs11191761	0.0050252	9.22742e-06	rs2561632	0.717578	rs17100444	0.608028	0.0017842
CTNND2_NRG3	rs1302802	0.00654083	rs11191761	0.00203088	3.53422e-05	rs1302802	0.00664087	rs11191761	0.0050252	9.22742e-06	rs1018965	0.929629	rs4933816	0.024644	0.00178657
ALX4_RBFOX1	rs10838251	0.0239634	rs653127	0.000606163	1.27775e-05	rs10838251	0.0101609	rs653127	0.000301475	7.29136e-06	rs7122149	0.0761377	rs17139612	0.750622	0.00179418
SUMF1_RPS6KA2	rs11919486	0.0102079	rs12208871	0.00249002	1.61262e-06	rs11919486	0.00340692	rs12208871	0.00182275	2.38629e-06	rs795302	0.31196	rs62438678	0.111439	0.00179466
ALX4_RBFOX1	rs10838251	0.0239634	rs653127	0.000606163	1.27775e-05	rs10838251	0.0101609	rs653127	0.000301475	7.29136e-06	rs10769029	0.224803	rs9924021	0.697248	0.00180374
OPCML_RYR3	rs2246352	0.00248395	rs2467565	0.0110475	2.08358e-05	rs2246352	0.00127693	rs2467565	0.0139976	4.34022e-06	rs7929813	0.370558	rs2279661	0.820853	0.00181142
OPCML_RYR3	rs2246352	0.00248395	rs2467565	0.0110475	2.08358e-05	rs2246352	0.00127693	rs2467565	0.0139976	4.34022e-06	rs4937735	0.389761	rs4238566	0.613013	0.0018172
AFAP1_PCDH7	rs4619890	0.00292835	rs10001740	0.0135503	4.81704e-06	rs4619890	0.0021511	rs10001740	0.00587307	2.39968e-06	rs4478172	4.2697e-05	rs4532197	0.363145	0.00183418
OPCML_RYR3	rs2246352	0.00248395	rs2467565	0.0110475	2.08358e-05	rs2246352	0.00127693	rs2467565	0.0139976	4.34022e-06	rs11223225	0.0564557	rs2229116	0.906672	0.00184053
SUMF1_RPS6KA2	rs11919486	0.0102079	rs12208871	0.00249002	1.61262e-06	rs11919486	0.00340692	rs12208871	0.00182275	2.38629e-06	rs4685724	0.612873	rs9459715	0.418128	0.00184248
ZNF385B_ELMO1	rs2138196	0.00793691	rs918978	0.00248576	3.33789e-06	rs2138196	0.00688748	rs918978	0.00806965	6.52679e-06	rs6751130	0.674331	rs35575349	0.541293	0.00184984
CTNND2_NRG3	rs1302802	0.00654083	rs11191761	0.00203088	3.53422e-05	rs1302802	0.00664087	rs11191761	0.0050252	9.22742e-06	rs852620	0.338919	rs12266006	0.609238	0.00185181
OPCML_RYR3	rs2246352	0.00248395	rs2467565	0.0110475	2.08358e-05	rs2246352	0.00127693	rs2467565	0.0139976	4.34022e-06	rs4937737	0.825998	rs7178736	0.505849	0.00185329
SUMF1_RPS6KA2	rs11919486	0.0102079	rs12208871	0.00249002	1.61262e-06	rs11919486	0.00340692	rs12208871	0.00182275	2.38629e-06	rs13099728	0.671106	rs1883361	0.156913	0.00185723
ALX4_RBFOX1	rs10838251	0.0239634	rs653127	0.000606163	1.27775e-05	rs10838251	0.0101609	rs653127	0.000301475	7.29136e-06	rs59108105	0.224282	rs4786808	0.482965	0.00186366
CTNND2_NRG3	rs1302802	0.00654083	rs11191761	0.00203088	3.53422e-05	rs1302802	0.00664087	rs11191761	0.0050252	9.22742e-06	rs17789324	0.0618983	rs661469	0.424792	0.0018711
SUMF1_RPS6KA2	rs11919486	0.0102079	rs12208871	0.00249002	1.61262e-06	rs11919486	0.00340692	rs12208871	0.00182275	2.38629e-06	rs13099918	0.672204	rs4709122	0.0672298	0.00187708
OPCML_RYR3	rs2246352	0.00248395	rs2467565	0.0110475	2.08358e-05	rs2246352	0.00127693	rs2467565	0.0139976	4.34022e-06	rs7121966	0.387204	rs2339298	0.950632	0.00187958
OPCML_RYR3	rs2246352	0.00248395	rs2467565	0.0110475	2.08358e-05	rs2246352	0.00127693	rs2467565	0.0139976	4.34022e-06	rs1784175	0.215077	rs892779	0.74393	0.00188308
OPCML_RYR3	rs2246352	0.00248395	rs2467565	0.0110475	2.08358e-05	rs2246352	0.00127693	rs2467565	0.0139976	4.34022e-06	rs2853047	0.770611	rs35902297	0.593171	0.00189311
OPCML_RYR3	rs2246352	0.00248395	rs2467565	0.0110475	2.08358e-05	rs2246352	0.00127693	rs2467565	0.0139976	4.34022e-06	rs7119431	0.0852121	rs2442463	0.576198	0.00190422
ALX4_RBFOX1	rs10838251	0.0239634	rs653127	0.000606163	1.27775e-05	rs10838251	0.0101609	rs653127	0.000301475	7.29136e-06	rs7122149	0.0733047	rs6500720	0.139088	0.00190523
CTNND2_NRG3	rs1302802	0.00654083	rs11191761	0.00203088	3.53422e-05	rs1302802	0.00664087	rs11191761	0.0050252	9.22742e-06	rs16901339	0.0793364	rs10509454	0.367913	0.00190929
OPCML_RYR3	rs2246352	0.00248395	rs2467565	0.0110475	2.08358e-05	rs2246352	0.00127693	rs2467565	0.0139976	4.34022e-06	rs4937722	0.330283	rs35902297	0.571657	0.00191335
CTNND2_NRG3	rs1302802	0.00654083	rs11191761	0.00203088	3.53422e-05	rs1302802	0.00664087	rs11191761	0.0050252	9.22742e-06	rs4701916	0.0801252	rs12415032	0.98694	0.00192765
CTNND2_NRG3	rs1302802	0.00654083	rs11191761	0.00203088	3.53422e-05	rs1302802	0.00664087	rs11191761	0.0050252	9.22742e-06	rs154753	0.679871	rs113518028	0.756067	0.00193072
AFAP1_PCDH7	rs4619890	0.00292835	rs10001740	0.0135503	4.81704e-06	rs4619890	0.0021511	rs10001740	0.00587307	2.39968e-06	rs9968354	0.0294113	rs2201945	0.629066	0.00194154
TMEM97P2_SLC24A3	rs7836543	0.00344083	rs7264540	0.00151951	8.00358e-06	rs7836543	0.0041721	rs7264540	0.00109285	9.24158e-06	rs17605349	0.443398	rs11907443	0.68678	0.00194722
SUMF1_RPS6KA2	rs11919486	0.0102079	rs12208871	0.00249002	1.61262e-06	rs11919486	0.00340692	rs12208871	0.00182275	2.38629e-06	rs13088039	0.80155	rs3778430	0.504095	0.00195605
CTNND2_NRG3	rs1302802	0.00654083	rs11191761	0.00203088	3.53422e-05	rs1302802	0.00664087	rs11191761	0.0050252	9.22742e-06	rs2530913	0.824605	rs7088269	0.968879	0.00196021
OPCML_RYR3	rs2246352	0.00248395	rs2467565	0.0110475	2.08358e-05	rs2246352	0.00127693	rs2467565	0.0139976	4.34022e-06	rs10791264	0.432281	rs17236385	0.996492	0.00197854
CTNND2_NRG3	rs1302802	0.00654083	rs11191761	0.00203088	3.53422e-05	rs1302802	0.00664087	rs11191761	0.0050252	9.22742e-06	rs2057795	0.375598	rs10509461	0.320043	0.0019796
C9orf53_CACNG3	rs7041637	0.0101623	rs4787924	0.000952995	3.53919e-06	rs7041637	0.00626449	rs4787924	0.00485478	4.715e-06	rs3731239	0.000134273	rs2107118	0.603989	0.00198487
CDKN2A_CACNG3	rs7041637	0.0101623	rs4787924	0.000952995	3.53919e-06	rs7041637	0.00626449	rs4787924	0.00485478	4.715e-06	rs3731239	0.000134273	rs2107118	0.603989	0.00198487
CTNND2_NRG3	rs1302802	0.00654083	rs11191761	0.00203088	3.53422e-05	rs1302802	0.00664087	rs11191761	0.0050252	9.22742e-06	rs17789324	0.0764849	rs1481130	0.528832	0.0019928
SUMF1_RPS6KA2-IT1	rs11919486	0.0102079	rs12208871	0.00249002	1.61262e-06	rs11919486	0.00340692	rs12208871	0.00182275	2.38629e-06	rs1876613	0.954711	rs909635	0.857621	0.00201037
SUMF1_RPS6KA2	rs11919486	0.0102079	rs12208871	0.00249002	1.61262e-06	rs11919486	0.00340692	rs12208871	0.00182275	2.38629e-06	rs1876613	0.954711	rs909635	0.857621	0.00201037
FAM167A_NAV2	rs7018324	0.00947639	rs10734289	0.0357356	4.38133e-06	rs7018324	0.0108908	rs10734289	0.0106364	6.59207e-06	rs6989817	0.416333	rs2289563	0.88401	0.00201198
OPCML_RYR3	rs2246352	0.00248395	rs2467565	0.0110475	2.08358e-05	rs2246352	0.00127693	rs2467565	0.0139976	4.34022e-06	rs2853047	0.761377	rs919472	0.645521	0.00201252
ZNF385B_ELMO1	rs2138196	0.00793691	rs918978	0.00248576	3.33789e-06	rs2138196	0.00688748	rs918978	0.00806965	6.52679e-06	rs73048507	0.802404	rs2723998	0.591079	0.00202864
ALX4_RBFOX1	rs10838251	0.0239634	rs653127	0.000606163	1.27775e-05	rs10838251	0.0101609	rs653127	0.000301475	7.29136e-06	rs3853292	0.555258	rs1861038	0.347812	0.00204544
OPCML_RYR3	rs2246352	0.00248395	rs2467565	0.0110475	2.08358e-05	rs2246352	0.00127693	rs2467565	0.0139976	4.34022e-06	rs10791264	0.41678	rs2291730	0.450661	0.002058
SUMF1_RPS6KA2	rs11919486	0.0102079	rs12208871	0.00249002	1.61262e-06	rs11919486	0.00340692	rs12208871	0.00182275	2.38629e-06	rs7632080	0.0728214	rs1106933	0.873548	0.00206954
CTNND2_NRG3	rs1302802	0.00654083	rs11191761	0.00203088	3.53422e-05	rs1302802	0.00664087	rs11191761	0.0050252	9.22742e-06	rs2245050	0.560405	rs72825448	0.829725	0.0020745
OPCML_RYR3	rs2246352	0.00248395	rs2467565	0.0110475	2.08358e-05	rs2246352	0.00127693	rs2467565	0.0139976	4.34022e-06	rs11605501	0.779815	rs17817512	0.0451529	0.00207781
MYO5A_GNG7	rs1669859	0.00762599	rs759065	0.00596064	3.22842e-06	rs1669859	0.00504878	rs759065	0.00621568	3.01324e-06	rs1669868	0.861661	rs887030	0.493152	0.00208391
CTNND2_NRG3	rs1302802	0.00654083	rs11191761	0.00203088	3.53422e-05	rs1302802	0.00664087	rs11191761	0.0050252	9.22742e-06	rs17789324	0.0618057	rs3924461	0.329327	0.00208668
OPCML_RYR3	rs2246352	0.00248395	rs2467565	0.0110475	2.08358e-05	rs2246352	0.00127693	rs2467565	0.0139976	4.34022e-06	rs79229800	0.817174	rs2643364	0.991586	0.00209392
OPCML_RYR3	rs2246352	0.00248395	rs2467565	0.0110475	2.08358e-05	rs2246352	0.00127693	rs2467565	0.0139976	4.34022e-06	rs1008098	0.75543	rs17817378	0.00456389	0.00211577
SUMF1_RPS6KA2	rs11919486	0.0102079	rs12208871	0.00249002	1.61262e-06	rs11919486	0.00340692	rs12208871	0.00182275	2.38629e-06	rs317570	0.8999	rs9459715	0.406123	0.00211802
C8orf12_NAV2	rs7018324	0.00947639	rs10734289	0.0357356	4.38133e-06	rs7018324	0.0108908	rs10734289	0.0106364	6.59207e-06	rs11774655	0.764686	rs2243437	0.916435	0.0021231
FAM167A_NAV2	rs7018324	0.00947639	rs10734289	0.0357356	4.38133e-06	rs7018324	0.0108908	rs10734289	0.0106364	6.59207e-06	rs11774655	0.764686	rs2243437	0.916435	0.0021231
MYO5A_GNG7	rs1669859	0.00762599	rs759065	0.00596064	3.22842e-06	rs1669859	0.00504878	rs759065	0.00621568	3.01324e-06	rs72738509	0.368038	rs887030	0.427923	0.00212876
SUMF1_RPS6KA2	rs11919486	0.0102079	rs12208871	0.00249002	1.61262e-06	rs11919486	0.00340692	rs12208871	0.00182275	2.38629e-06	rs2596882	0.833388	rs9459715	0.42693	0.00214184
ALX4_RBFOX1	rs10838251	0.0239634	rs653127	0.000606163	1.27775e-05	rs10838251	0.0101609	rs653127	0.000301475	7.29136e-06	rs4755240	0.466551	rs11640735	0.487117	0.00215041
C8orf12_NAV2	rs7018324	0.00947639	rs10734289	0.0357356	4.38133e-06	rs7018324	0.0108908	rs10734289	0.0106364	6.59207e-06	rs7018324	0.492716	rs2243437	0.84372	0.00215442
FAM167A_NAV2	rs7018324	0.00947639	rs10734289	0.0357356	4.38133e-06	rs7018324	0.0108908	rs10734289	0.0106364	6.59207e-06	rs7018324	0.492716	rs2243437	0.84372	0.00215442
TMEM97P2_SLC24A3	rs7836543	0.00344083	rs7264540	0.00151951	8.00358e-06	rs7836543	0.0041721	rs7264540	0.00109285	9.24158e-06	rs7814874	0.505865	rs6046200	0.788996	0.00217055
SUMF1_RPS6KA2	rs11919486	0.0102079	rs12208871	0.00249002	1.61262e-06	rs11919486	0.00340692	rs12208871	0.00182275	2.38629e-06	rs13099728	0.668493	rs10946186	0.753772	0.0021717
OPCML_RYR3	rs2246352	0.00248395	rs2467565	0.0110475	2.08358e-05	rs2246352	0.00127693	rs2467565	0.0139976	4.34022e-06	rs3923728	0.491838	rs28483752	0.283767	0.00217344
CARS2_SIRPB2	rs389656*	0.00404619	rs12480584	0.00794946	4.31376e-06	rs389656*	0.000707382	rs12480584	0.0092393	1.82917e-06	rs2304767	0.868951	rs6110188	0.991712	0.00217692
ZNF385B_ELMO1	rs2138196	0.00793691	rs918978	0.00248576	3.33789e-06	rs2138196	0.00688748	rs918978	0.00806965	6.52679e-06	rs17818050	0.43398	rs1618858	0.0804352	0.00218447
OPCML_RYR3	rs2246352	0.00248395	rs2467565	0.0110475	2.08358e-05	rs2246352	0.00127693	rs2467565	0.0139976	4.34022e-06	rs4937730	0.513274	rs8028974	0.815459	0.00219906
C8orf12_NAV2	rs7018324	0.00947639	rs10734289	0.0357356	4.38133e-06	rs7018324	0.0108908	rs10734289	0.0106364	6.59207e-06	rs78892149	0.923796	rs11025336	0.553468	0.00219906
OPCML_RYR3	rs2246352	0.00248395	rs2467565	0.0110475	2.08358e-05	rs2246352	0.00127693	rs2467565	0.0139976	4.34022e-06	rs10160262	0.287997	rs16971757	0.351617	0.00220199
ZNF385B_ELMO1	rs2138196	0.00793691	rs918978	0.00248576	3.33789e-06	rs2138196	0.00688748	rs918978	0.00806965	6.52679e-06	rs1914498	0.89215	rs13242914	0.85047	0.00220787
CTNND2_NRG3	rs1302802	0.00654083	rs11191761	0.00203088	3.53422e-05	rs1302802	0.00664087	rs11191761	0.0050252	9.22742e-06	rs62339082	0.896658	rs2246633	0.632598	0.00221022
CTNND2_NRG3	rs1302802	0.00654083	rs11191761	0.00203088	3.53422e-05	rs1302802	0.00664087	rs11191761	0.0050252	9.22742e-06	rs2530913	0.821519	rs12358551	0.869659	0.0022173
OPCML_RYR3	rs2246352	0.00248395	rs2467565	0.0110475	2.08358e-05	rs2246352	0.00127693	rs2467565	0.0139976	4.34022e-06	rs1670575	0.362629	rs4780111	0.928629	0.00221848
ZNF385B_ELMO1	rs2138196	0.00793691	rs918978	0.00248576	3.33789e-06	rs2138196	0.00688748	rs918978	0.00806965	6.52679e-06	rs746701	0.933717	rs17170881	0.138842	0.00222321
OPCML_RYR3	rs2246352	0.00248395	rs2467565	0.0110475	2.08358e-05	rs2246352	0.00127693	rs2467565	0.0139976	4.34022e-06	rs2512714	0.0661376	rs16971602	0.166643	0.00223628
CTNND2_NRG3	rs1302802	0.00654083	rs11191761	0.00203088	3.53422e-05	rs1302802	0.00664087	rs11191761	0.0050252	9.22742e-06	rs247648	0.546142	rs4536149	0.442577	0.00224583
CTNND2_NRG3	rs1302802	0.00654083	rs11191761	0.00203088	3.53422e-05	rs1302802	0.00664087	rs11191761	0.0050252	9.22742e-06	rs13170650	0.508527	rs6584400	0.0739047	0.0022705
OPCML_RYR3	rs2246352	0.00248395	rs2467565	0.0110475	2.08358e-05	rs2246352	0.00127693	rs2467565	0.0139976	4.34022e-06	rs1784175	0.242342	rs624438	0.981227	0.00228142
ALX4_RBFOX1	rs10838251	0.0239634	rs653127	0.000606163	1.27775e-05	rs10838251	0.0101609	rs653127	0.000301475	7.29136e-06	rs7108942	0.0177088	rs4786847	0.428517	0.00228934
TMEM97P2_SLC24A3	rs7836543	0.00344083	rs7264540	0.00151951	8.00358e-06	rs7836543	0.0041721	rs7264540	0.00109285	9.24158e-06	rs28523933	0.685235	rs6046200	0.838864	0.00229117
OPCML_RYR3	rs2246352	0.00248395	rs2467565	0.0110475	2.08358e-05	rs2246352	0.00127693	rs2467565	0.0139976	4.34022e-06	rs1567127	0.537457	rs2339299	0.0914162	0.00230957
OPCML_RYR3	rs2246352	0.00248395	rs2467565	0.0110475	2.08358e-05	rs2246352	0.00127693	rs2467565	0.0139976	4.34022e-06	rs4245116	0.813081	rs16972835	0.233656	0.00231758
OPCML_RYR3	rs2246352	0.00248395	rs2467565	0.0110475	2.08358e-05	rs2246352	0.00127693	rs2467565	0.0139976	4.34022e-06	rs4373939	0.739944	rs3736531	0.454626	0.00234118
OPCML_RYR3	rs2246352	0.00248395	rs2467565	0.0110475	2.08358e-05	rs2246352	0.00127693	rs2467565	0.0139976	4.34022e-06	rs12292966	0.549303	rs17236385	0.975965	0.00234243
OPCML_RYR3	rs2246352	0.00248395	rs2467565	0.0110475	2.08358e-05	rs2246352	0.00127693	rs2467565	0.0139976	4.34022e-06	rs12271299	0.659075	rs11072687	0.154711	0.00235684
CTNND2_NRG3	rs1302802	0.00654083	rs11191761	0.00203088	3.53422e-05	rs1302802	0.00664087	rs11191761	0.0050252	9.22742e-06	rs1018966	0.363116	rs501376	0.147646	0.00236565
CTNND2_NRG3	rs1302802	0.00654083	rs11191761	0.00203088	3.53422e-05	rs1302802	0.00664087	rs11191761	0.0050252	9.22742e-06	rs852636	0.0282188	rs540697	0.223409	0.00237513
CTNND2_NRG3	rs1302802	0.00654083	rs11191761	0.00203088	3.53422e-05	rs1302802	0.00664087	rs11191761	0.0050252	9.22742e-06	rs1697901	0.2204	rs660464	0.882499	0.00239805
OPCML_RYR3	rs2246352	0.00248395	rs2467565	0.0110475	2.08358e-05	rs2246352	0.00127693	rs2467565	0.0139976	4.34022e-06	rs2659605	0.290935	rs17236385	0.985857	0.00240061
OPCML_RYR3	rs2246352	0.00248395	rs2467565	0.0110475	2.08358e-05	rs2246352	0.00127693	rs2467565	0.0139976	4.34022e-06	rs12577796	0.477204	rs7176762	0.782665	0.00240702
OPCML_RYR3	rs2246352	0.00248395	rs2467565	0.0110475	2.08358e-05	rs2246352	0.00127693	rs2467565	0.0139976	4.34022e-06	rs6590715	0.978222	rs1317242	0.395021	0.00240895
ZNF385B_ELMO1	rs2138196	0.00793691	rs918978	0.00248576	3.33789e-06	rs2138196	0.00688748	rs918978	0.00806965	6.52679e-06	rs1581253	0.564181	rs4723646	0.951463	0.00241731
OPCML_RYR3	rs2246352	0.00248395	rs2467565	0.0110475	2.08358e-05	rs2246352	0.00127693	rs2467565	0.0139976	4.34022e-06	rs4359217	0.351776	rs12443234	0.303721	0.00242248
OPCML_RYR3	rs2246352	0.00248395	rs2467565	0.0110475	2.08358e-05	rs2246352	0.00127693	rs2467565	0.0139976	4.34022e-06	rs11605501	0.812405	rs11637619	0.910274	0.00242377
OPCML_RYR3	rs2246352	0.00248395	rs2467565	0.0110475	2.08358e-05	rs2246352	0.00127693	rs2467565	0.0139976	4.34022e-06	rs7118965	0.760613	rs16958069	0.937651	0.00243089
OPCML_RYR3	rs2246352	0.00248395	rs2467565	0.0110475	2.08358e-05	rs2246352	0.00127693	rs2467565	0.0139976	4.34022e-06	rs12276491	0.376924	rs2288611	0.0400201	0.00243219
CTIF_SNPH	rs8092955	0.00369855	rs76304305	0.0198757	2.23527e-05	rs8092955	0.00618984	rs76304305	0.00946986	6.67673e-06	rs299709	0.449001	rs12624916	0.675068	0.00243804
ZNF385B_ELMO1	rs2138196	0.00793691	rs918978	0.00248576	3.33789e-06	rs2138196	0.00688748	rs918978	0.00806965	6.52679e-06	rs112311282	0.131177	rs2551070	0.016382	0.00247473
SUMF1_RPS6KA2	rs11919486	0.0102079	rs12208871	0.00249002	1.61262e-06	rs11919486	0.00340692	rs12208871	0.00182275	2.38629e-06	rs2686717	0.375537	rs10946186	0.758033	0.00247606
ZNF385B_ELMO1	rs2138196	0.00793691	rs918978	0.00248576	3.33789e-06	rs2138196	0.00688748	rs918978	0.00806965	6.52679e-06	rs13411084	0.915778	rs34853387	0.390996	0.00248069
LINC01133_TCERG1L	rs59975218	0.000572709	rs2918110	0.0103349	4.83673e-06	rs59975218	0.000727305	rs2918110	0.00906449	2.61111e-06	rs1317712	0.935996	rs1891802	0.21667	0.00248931
OPCML_RYR3	rs2246352	0.00248395	rs2467565	0.0110475	2.08358e-05	rs2246352	0.00127693	rs2467565	0.0139976	4.34022e-06	rs7342163	0.307696	rs8030397	0.497973	0.00250396
SUMF1_RPS6KA2	rs11919486	0.0102079	rs12208871	0.00249002	1.61262e-06	rs11919486	0.00340692	rs12208871	0.00182275	2.38629e-06	rs7641926	0.0953327	rs1106933	0.891576	0.00252409
OPCML_RYR3	rs2246352	0.00248395	rs2467565	0.0110475	2.08358e-05	rs2246352	0.00127693	rs2467565	0.0139976	4.34022e-06	rs494050	0.234172	rs11632989	0.0508005	0.00254099
OPCML_RYR3	rs2246352	0.00248395	rs2467565	0.0110475	2.08358e-05	rs2246352	0.00127693	rs2467565	0.0139976	4.34022e-06	rs3016390	0.207539	rs35902297	0.598555	0.00254167
RAP1GAP_MCC	rs829370	0.00869814	rs6882155	0.00155507	2.39806e-05	rs829370	0.0126087	rs6882155	0.00210349	6.39327e-06	rs12036106	0.397173	rs10477488	0.0685816	0.00255937
AFAP1_PCDH7	rs4619890	0.00292835	rs10001740	0.0135503	4.81704e-06	rs4619890	0.0021511	rs10001740	0.00587307	2.39968e-06	rs9991239	0.114221	rs10008420	0.762972	0.00256074
TMEM97P2_SLC24A3	rs7836543	0.00344083	rs7264540	0.00151951	8.00358e-06	rs7836543	0.0041721	rs7264540	0.00109285	9.24158e-06	rs7814874	0.520192	rs6081622	0.502612	0.00256896
OPCML_RYR3	rs2246352	0.00248395	rs2467565	0.0110475	2.08358e-05	rs2246352	0.00127693	rs2467565	0.0139976	4.34022e-06	rs7938176	0.900798	rs957467	0.209069	0.0025772
OPCML_RYR3	rs2246352	0.00248395	rs2467565	0.0110475	2.08358e-05	rs2246352	0.00127693	rs2467565	0.0139976	4.34022e-06	rs7118965	0.757212	rs1317242	0.393897	0.00259585
OPCML_RYR3	rs2246352	0.00248395	rs2467565	0.0110475	2.08358e-05	rs2246352	0.00127693	rs2467565	0.0139976	4.34022e-06	rs79229800	0.812669	rs10431811	0.431359	0.00260279
AFAP1_PCDH7	rs4619890	0.00292835	rs10001740	0.0135503	4.81704e-06	rs4619890	0.0021511	rs10001740	0.00587307	2.39968e-06	rs4689161	0.498782	rs10020282	0.815906	0.00260696
OPCML_RYR3	rs2246352	0.00248395	rs2467565	0.0110475	2.08358e-05	rs2246352	0.00127693	rs2467565	0.0139976	4.34022e-06	rs11605501	0.878745	rs7178736	0.464818	0.00261882
C8orf12_NAV2	rs7018324	0.00947639	rs10734289	0.0357356	4.38133e-06	rs7018324	0.0108908	rs10734289	0.0106364	6.59207e-06	rs78892149	0.882333	rs1565040	0.705645	0.00262092
CTNND2_NRG3	rs1302802	0.00654083	rs11191761	0.00203088	3.53422e-05	rs1302802	0.00664087	rs11191761	0.0050252	9.22742e-06	rs16901339	0.0850596	rs10884538	0.59051	0.00262863
OPCML_RYR3	rs2246352	0.00248395	rs2467565	0.0110475	2.08358e-05	rs2246352	0.00127693	rs2467565	0.0139976	4.34022e-06	rs4598679	0.426522	rs957467	0.178957	0.00263004
SUMF1_RPS6KA2	rs11919486	0.0102079	rs12208871	0.00249002	1.61262e-06	rs11919486	0.00340692	rs12208871	0.00182275	2.38629e-06	rs9862263	0.0637418	rs13207398	0.126665	0.00264059
OPCML_RYR3	rs2246352	0.00248395	rs2467565	0.0110475	2.08358e-05	rs2246352	0.00127693	rs2467565	0.0139976	4.34022e-06	rs10894659	0.650039	rs17817299	0.741213	0.00264271
OPCML_RYR3	rs2246352	0.00248395	rs2467565	0.0110475	2.08358e-05	rs2246352	0.00127693	rs2467565	0.0139976	4.34022e-06	rs7122481	0.370304	rs28483752	0.231677	0.00264483
CTNND2_NRG3	rs1302802	0.00654083	rs11191761	0.00203088	3.53422e-05	rs1302802	0.00664087	rs11191761	0.0050252	9.22742e-06	rs31887	0.352362	rs1764074	0.799881	0.00264483
OPCML_RYR3	rs2246352	0.00248395	rs2467565	0.0110475	2.08358e-05	rs2246352	0.00127693	rs2467565	0.0139976	4.34022e-06	rs7129438	0.895315	rs16953863	0.275328	0.00267039
OPCML_RYR3	rs2246352	0.00248395	rs2467565	0.0110475	2.08358e-05	rs2246352	0.00127693	rs2467565	0.0139976	4.34022e-06	rs10791264	0.431797	rs16958069	0.936827	0.00267395
OPCML_RYR3	rs2246352	0.00248395	rs2467565	0.0110475	2.08358e-05	rs2246352	0.00127693	rs2467565	0.0139976	4.34022e-06	rs7118965	0.762894	rs12593536	0.961655	0.00269259
ALX4_RBFOX1	rs10838251	0.0239634	rs653127	0.000606163	1.27775e-05	rs10838251	0.0101609	rs653127	0.000301475	7.29136e-06	rs4755797	0.112928	rs9931202	0.419415	0.00269331
CTNND2_NRG3	rs1302802	0.00654083	rs11191761	0.00203088	3.53422e-05	rs1302802	0.00664087	rs11191761	0.0050252	9.22742e-06	rs1501772	0.0821434	rs660464	0.757864	0.00270774
ZNF385B_ELMO1	rs2138196	0.00793691	rs918978	0.00248576	3.33789e-06	rs2138196	0.00688748	rs918978	0.00806965	6.52679e-06	rs13408749	0.469163	rs1986858	0.390897	0.00271499
ZNF385B_ELMO1	rs2138196	0.00793691	rs918978	0.00248576	3.33789e-06	rs2138196	0.00688748	rs918978	0.00806965	6.52679e-06	rs13002104	0.256561	rs34853387	0.335507	0.0027471
CTNND2_NRG3	rs1302802	0.00654083	rs11191761	0.00203088	3.53422e-05	rs1302802	0.00664087	rs11191761	0.0050252	9.22742e-06	rs249268	0.299699	rs7919853	0.48932	0.00274783
CTNND2_NRG3	rs1302802	0.00654083	rs11191761	0.00203088	3.53422e-05	rs1302802	0.00664087	rs11191761	0.0050252	9.22742e-06	rs67559255	0.65191	rs659554	0.18292	0.00277588
AFAP1_PCDH7	rs4619890	0.00292835	rs10001740	0.0135503	4.81704e-06	rs4619890	0.0021511	rs10001740	0.00587307	2.39968e-06	rs75326334	0.198622	rs4532197	0.320758	0.00277662
CTIF_SNPH	rs8092955	0.00369855	rs76304305	0.0198757	2.23527e-05	rs8092955	0.00618984	rs76304305	0.00946986	6.67673e-06	rs8083667	0.935692	rs2273959	0.708496	0.00277662
SUMF1_RPS6KA2	rs11919486	0.0102079	rs12208871	0.00249002	1.61262e-06	rs11919486	0.00340692	rs12208871	0.00182275	2.38629e-06	rs1110797	0.848588	rs3734603	0.838294	0.00278629
SUMF1_RPS6KA2	rs11919486	0.0102079	rs12208871	0.00249002	1.61262e-06	rs11919486	0.00340692	rs12208871	0.00182275	2.38629e-06	rs310708	0.385837	rs3734600	0.545921	0.00278778
ZNF385B_ELMO1	rs2138196	0.00793691	rs918978	0.00248576	3.33789e-06	rs2138196	0.00688748	rs918978	0.00806965	6.52679e-06	rs1462208	0.233404	rs4723597	0.887442	0.00281023
ALX4_RBFOX1	rs10838251	0.0239634	rs653127	0.000606163	1.27775e-05	rs10838251	0.0101609	rs653127	0.000301475	7.29136e-06	rs10769029	0.227039	rs6501007	0.610004	0.00282077
RAP1GAP_MCC	rs829370	0.00869814	rs6882155	0.00155507	2.39806e-05	rs829370	0.0126087	rs6882155	0.00210349	6.39327e-06	rs1767444	0.234399	rs13445	0.215759	0.00282529
SUMF1_RPS6KA2	rs11919486	0.0102079	rs12208871	0.00249002	1.61262e-06	rs11919486	0.00340692	rs12208871	0.00182275	2.38629e-06	rs13096374	0.724855	rs481830	0.256775	0.00282983
OPCML_RYR3	rs2246352	0.00248395	rs2467565	0.0110475	2.08358e-05	rs2246352	0.00127693	rs2467565	0.0139976	4.34022e-06	rs7118965	0.759111	rs12148576	0.19726	0.00283059
OPCML_RYR3	rs2246352	0.00248395	rs2467565	0.0110475	2.08358e-05	rs2246352	0.00127693	rs2467565	0.0139976	4.34022e-06	rs11223331	0.253952	rs16970823	0.917953	0.0028321
CTNND2_NRG3	rs1302802	0.00654083	rs11191761	0.00203088	3.53422e-05	rs1302802	0.00664087	rs11191761	0.0050252	9.22742e-06	rs1638362	0.973944	rs12266855	0.763214	0.00284729
CTNND2_NRG3	rs1302802	0.00654083	rs11191761	0.00203088	3.53422e-05	rs1302802	0.00664087	rs11191761	0.0050252	9.22742e-06	rs2530216	0.538798	rs11196336	0.946408	0.0028572
OPCML_RYR3	rs2246352	0.00248395	rs2467565	0.0110475	2.08358e-05	rs2246352	0.00127693	rs2467565	0.0139976	4.34022e-06	rs11605501	0.79081	rs12914825	0.264979	0.0028756
OPCML_RYR3	rs2246352	0.00248395	rs2467565	0.0110475	2.08358e-05	rs2246352	0.00127693	rs2467565	0.0139976	4.34022e-06	rs3923707	0.719455	rs10519818	0.609862	0.00288561
CTNND2_NRG3	rs1302802	0.00654083	rs11191761	0.00203088	3.53422e-05	rs1302802	0.00664087	rs11191761	0.0050252	9.22742e-06	rs61751805	0.65297	rs955318	0.664504	0.00289489
OPCML_RYR3	rs2246352	0.00248395	rs2467565	0.0110475	2.08358e-05	rs2246352	0.00127693	rs2467565	0.0139976	4.34022e-06	rs10791243	0.510141	rs657473	0.997316	0.00291276
CTNND2_NRG3	rs1302802	0.00654083	rs11191761	0.00203088	3.53422e-05	rs1302802	0.00664087	rs11191761	0.0050252	9.22742e-06	rs6883905	0.577311	rs12414531	0.771425	0.00291431
ZNF385B_ELMO1	rs2138196	0.00793691	rs918978	0.00248576	3.33789e-06	rs2138196	0.00688748	rs918978	0.00806965	6.52679e-06	rs1914499	0.811033	rs4723646	0.991257	0.00291509
CTNND2_NRG3	rs1302802	0.00654083	rs11191761	0.00203088	3.53422e-05	rs1302802	0.00664087	rs11191761	0.0050252	9.22742e-06	rs10037425	0.476869	rs661469	0.408433	0.00291509
OPCML_RYR3	rs2246352	0.00248395	rs2467565	0.0110475	2.08358e-05	rs2246352	0.00127693	rs2467565	0.0139976	4.34022e-06	rs79229800	0.808311	rs2596220	0.495033	0.0029229
CTNND2_NRG3	rs1302802	0.00654083	rs11191761	0.00203088	3.53422e-05	rs1302802	0.00664087	rs11191761	0.0050252	9.22742e-06	rs6883905	0.587889	rs10509454	0.347189	0.00292838
ZNF385B_ELMO1	rs2138196	0.00793691	rs918978	0.00248576	3.33789e-06	rs2138196	0.00688748	rs918978	0.00806965	6.52679e-06	rs10179050	0.246425	rs1618858	0.0770862	0.00293152
SETDB1_ITGA9	rs34207591	0.0224875	rs4678971	0.00637275	3.8147e-05	rs34207591	0.0107676	rs4678971	0.0107793	9.65932e-06	rs12042263	0.177764	rs2685098	0.697288	0.00293387
CTNND2_NRG3	rs1302802	0.00654083	rs11191761	0.00203088	3.53422e-05	rs1302802	0.00664087	rs11191761	0.0050252	9.22742e-06	rs2727591	0.807258	rs6584400	0.0745879	0.00294724
OPCML_RYR3	rs2246352	0.00248395	rs2467565	0.0110475	2.08358e-05	rs2246352	0.00127693	rs2467565	0.0139976	4.34022e-06	rs6590701	0.636476	rs11072416	0.0183927	0.00295277
CTIF_SNPH	rs8092955	0.00369855	rs76304305	0.0198757	2.23527e-05	rs8092955	0.00618984	rs76304305	0.00946986	6.67673e-06	rs7243946	0.759021	rs6041356	0.673388	0.00296385
OPCML_RYR3	rs2246352	0.00248395	rs2467565	0.0110475	2.08358e-05	rs2246352	0.00127693	rs2467565	0.0139976	4.34022e-06	rs76031652	0.695663	rs2279661	0.821256	0.00296623
OPCML_RYR3	rs2246352	0.00248395	rs2467565	0.0110475	2.08358e-05	rs2246352	0.00127693	rs2467565	0.0139976	4.34022e-06	rs10791292	0.626576	rs892779	0.756356	0.00296702
ZNF385B_ELMO1	rs2138196	0.00793691	rs918978	0.00248576	3.33789e-06	rs2138196	0.00688748	rs918978	0.00806965	6.52679e-06	rs7588860	0.218397	rs6964474	0.602193	0.00296782
OPCML_RYR3	rs2246352	0.00248395	rs2467565	0.0110475	2.08358e-05	rs2246352	0.00127693	rs2467565	0.0139976	4.34022e-06	rs12796925	0.632566	rs4779631	0.623716	0.00297975
ZNF385B_ELMO1	rs2138196	0.00793691	rs918978	0.00248576	3.33789e-06	rs2138196	0.00688748	rs918978	0.00806965	6.52679e-06	rs112311282	0.134527	rs10226593	0.525055	0.00298934
CTNND2_NRG3	rs1302802	0.00654083	rs11191761	0.00203088	3.53422e-05	rs1302802	0.00664087	rs11191761	0.0050252	9.22742e-06	rs2429308	0.341053	rs75972292	0.712373	0.00299014
ZNF385B_ELMO1	rs2138196	0.00793691	rs918978	0.00248576	3.33789e-06	rs2138196	0.00688748	rs918978	0.00806965	6.52679e-06	rs10930874	0.732928	rs1882086	0.37907	0.00300136
OPCML_RYR3	rs2246352	0.00248395	rs2467565	0.0110475	2.08358e-05	rs2246352	0.00127693	rs2467565	0.0139976	4.34022e-06	rs76031652	0.698299	rs937302	0.652304	0.0030086
OPCML_RYR3	rs2246352	0.00248395	rs2467565	0.0110475	2.08358e-05	rs2246352	0.00127693	rs2467565	0.0139976	4.34022e-06	rs7122481	0.291618	rs3736531	0.470194	0.00301263
ALX4_RBFOX1	rs10838251	0.0239634	rs653127	0.000606163	1.27775e-05	rs10838251	0.0101609	rs653127	0.000301475	7.29136e-06	rs4755797	0.10904	rs17756744	0.709161	0.00302151
OPCML_RYR3	rs2246352	0.00248395	rs2467565	0.0110475	2.08358e-05	rs2246352	0.00127693	rs2467565	0.0139976	4.34022e-06	rs4359217	0.342473	rs2643364	0.974102	0.00302313
SUMF1_RPS6KA2	rs11919486	0.0102079	rs12208871	0.00249002	1.61262e-06	rs11919486	0.00340692	rs12208871	0.00182275	2.38629e-06	rs13099918	0.620242	rs9366043	0.0584399	0.00303042
ERC2_TNC	rs7637114	0.00165001	rs7035322	0.0436918	1.66422e-06	rs7637114	0.0037144	rs7035322	0.0120942	4.87883e-06	rs11720559	0.699348	rs1330351	0.113918	0.00304017
OPCML_RYR3	rs2246352	0.00248395	rs2467565	0.0110475	2.08358e-05	rs2246352	0.00127693	rs2467565	0.0139976	4.34022e-06	rs6590715	0.981472	rs2596211	0.777575	0.00304098
ERC2_TNC	rs7637114	0.00165001	rs7035322	0.0436918	1.66422e-06	rs7637114	0.0037144	rs7035322	0.0120942	4.87883e-06	rs2362852	0.763977	rs11787664	0.377642	0.00304995
ZNF385B_ELMO1	rs2138196	0.00793691	rs918978	0.00248576	3.33789e-06	rs2138196	0.00688748	rs918978	0.00806965	6.52679e-06	rs11904349	0.0464815	rs10226593	0.485613	0.00306222
OPCML_RYR3	rs2246352	0.00248395	rs2467565	0.0110475	2.08358e-05	rs2246352	0.00127693	rs2467565	0.0139976	4.34022e-06	rs2659624	0.428527	rs12901404	0.128847	0.00307537
CTNND2_NRG3	rs1302802	0.00654083	rs11191761	0.00203088	3.53422e-05	rs1302802	0.00664087	rs11191761	0.0050252	9.22742e-06	rs2973507	0.504831	rs12358632	0.944395	0.00307701
CTNND2_NRG3	rs1302802	0.00654083	rs11191761	0.00203088	3.53422e-05	rs1302802	0.00664087	rs11191761	0.0050252	9.22742e-06	rs1366398	0.803454	rs12358612	0.426	0.00308279
CTNND2_NRG3	rs1302802	0.00654083	rs11191761	0.00203088	3.53422e-05	rs1302802	0.00664087	rs11191761	0.0050252	9.22742e-06	rs26001	0.798479	rs1339797	0.937828	0.00309022
OPCML_RYR3	rs2246352	0.00248395	rs2467565	0.0110475	2.08358e-05	rs2246352	0.00127693	rs2467565	0.0139976	4.34022e-06	rs10750513	0.802459	rs28612107	0.476549	0.003101
OPCML_RYR3	rs2246352	0.00248395	rs2467565	0.0110475	2.08358e-05	rs2246352	0.00127693	rs2467565	0.0139976	4.34022e-06	rs7119431	0.085569	rs11072570	0.928604	0.00312852
OPCML_RYR3	rs2246352	0.00248395	rs2467565	0.0110475	2.08358e-05	rs2246352	0.00127693	rs2467565	0.0139976	4.34022e-06	rs4936168	0.0258901	rs2077268	0.339259	0.00313439
CTNND2_NRG3	rs1302802	0.00654083	rs11191761	0.00203088	3.53422e-05	rs1302802	0.00664087	rs11191761	0.0050252	9.22742e-06	rs61615602	0.0375753	rs17744778	0.502056	0.0031775
ALX4_RBFOX1	rs10838251	0.0239634	rs653127	0.000606163	1.27775e-05	rs10838251	0.0101609	rs653127	0.000301475	7.29136e-06	rs79936520	0.635142	rs9931202	0.427199	0.00317835
OPCML_RYR3	rs2246352	0.00248395	rs2467565	0.0110475	2.08358e-05	rs2246352	0.00127693	rs2467565	0.0139976	4.34022e-06	rs10791243	0.520252	rs1077409	0.864338	0.00318944
CTNND2_NRG3	rs1302802	0.00654083	rs11191761	0.00203088	3.53422e-05	rs1302802	0.00664087	rs11191761	0.0050252	9.22742e-06	rs32274	0.454846	rs4933812	0.234514	0.00319115
OPCML_RYR3	rs2246352	0.00248395	rs2467565	0.0110475	2.08358e-05	rs2246352	0.00127693	rs2467565	0.0139976	4.34022e-06	rs2001903	0.321297	rs2246383	0.543577	0.00319543
ZNF385B_ELMO1	rs2138196	0.00793691	rs918978	0.00248576	3.33789e-06	rs2138196	0.00688748	rs918978	0.00806965	6.52679e-06	rs62175164	0.655619	rs11973351	0.372736	0.00320829
CTNND2_NRG3	rs1302802	0.00654083	rs11191761	0.00203088	3.53422e-05	rs1302802	0.00664087	rs11191761	0.0050252	9.22742e-06	rs31865	0.752865	rs4562759	0.819465	0.00322985
OPCML_RYR3	rs2246352	0.00248395	rs2467565	0.0110475	2.08358e-05	rs2246352	0.00127693	rs2467565	0.0139976	4.34022e-06	rs1567127	0.562278	rs4779626	0.987004	0.00323072
CARS2_NSFL1C	rs389656*	0.00404619	rs12480584	0.00794946	4.31376e-06	rs389656*	0.000707382	rs12480584	0.0092393	1.82917e-06	rs2119480	0.105243	rs3829698	0.536634	0.00323852
OPCML_RYR3	rs2246352	0.00248395	rs2467565	0.0110475	2.08358e-05	rs2246352	0.00127693	rs2467565	0.0139976	4.34022e-06	rs7107264	0.790632	rs6495269	0.358811	0.00324373
C8orf12_NAV2	rs7018324	0.00947639	rs10734289	0.0357356	4.38133e-06	rs7018324	0.0108908	rs10734289	0.0106364	6.59207e-06	rs10102600	0.542248	rs2255674	0.881858	0.00326991
FAM167A_NAV2	rs7018324	0.00947639	rs10734289	0.0357356	4.38133e-06	rs7018324	0.0108908	rs10734289	0.0106364	6.59207e-06	rs10102600	0.542248	rs2255674	0.881858	0.00326991
CTNND2_NRG3	rs1302802	0.00654083	rs11191761	0.00203088	3.53422e-05	rs1302802	0.00664087	rs11191761	0.0050252	9.22742e-06	rs2023923	0.647639	rs12412066	0.243534	0.00327254
CTNND2_NRG3	rs1302802	0.00654083	rs11191761	0.00203088	3.53422e-05	rs1302802	0.00664087	rs11191761	0.0050252	9.22742e-06	rs2429308	0.321454	rs659554	0.190746	0.00328396
OPCML_RYR3	rs2246352	0.00248395	rs2467565	0.0110475	2.08358e-05	rs2246352	0.00127693	rs2467565	0.0139976	4.34022e-06	rs750270	0.577084	rs1975242	0.716899	0.00329189
OPCML_RYR3	rs2246352	0.00248395	rs2467565	0.0110475	2.08358e-05	rs2246352	0.00127693	rs2467565	0.0139976	4.34022e-06	rs7128235	0.641511	rs12906709	0.517203	0.00329366
CTNND2_NRG3	rs1302802	0.00654083	rs11191761	0.00203088	3.53422e-05	rs1302802	0.00664087	rs11191761	0.0050252	9.22742e-06	rs13158520	0.822852	rs12412066	0.233569	0.00329808
OPCML_RYR3	rs2246352	0.00248395	rs2467565	0.0110475	2.08358e-05	rs2246352	0.00127693	rs2467565	0.0139976	4.34022e-06	rs7115863	0.748482	rs1878300	0.965241	0.00331048
CTNND2_NRG3	rs1302802	0.00654083	rs11191761	0.00203088	3.53422e-05	rs1302802	0.00664087	rs11191761	0.0050252	9.22742e-06	rs32274	0.411161	rs75972292	0.72099	0.00332203
CTNND2_NRG3	rs1302802	0.00654083	rs11191761	0.00203088	3.53422e-05	rs1302802	0.00664087	rs11191761	0.0050252	9.22742e-06	rs11745876	0.253271	rs7913415	0.148883	0.00332292
ZNF385B_ELMO1	rs2138196	0.00793691	rs918978	0.00248576	3.33789e-06	rs2138196	0.00688748	rs918978	0.00806965	6.52679e-06	rs12988783	0.165047	rs2700975	0.713154	0.00335245
OPCML_RYR3	rs2246352	0.00248395	rs2467565	0.0110475	2.08358e-05	rs2246352	0.00127693	rs2467565	0.0139976	4.34022e-06	rs4598679	0.408789	rs2437143	0.279149	0.00336776
OPCML_RYR3	rs2246352	0.00248395	rs2467565	0.0110475	2.08358e-05	rs2246352	0.00127693	rs2467565	0.0139976	4.34022e-06	rs7122481	0.336709	rs2339299	0.0941709	0.00339861
SUMF1_RPS6KA2	rs11919486	0.0102079	rs12208871	0.00249002	1.61262e-06	rs11919486	0.00340692	rs12208871	0.00182275	2.38629e-06	rs310708	0.377696	rs10946184	0.851432	0.00340499
CTNND2_NRG3	rs1302802	0.00654083	rs11191761	0.00203088	3.53422e-05	rs1302802	0.00664087	rs11191761	0.0050252	9.22742e-06	rs28210	0.199807	rs4933816	0.0266782	0.00340865
ZNF385B_ELMO1	rs2138196	0.00793691	rs918978	0.00248576	3.33789e-06	rs2138196	0.00688748	rs918978	0.00806965	6.52679e-06	rs16866876	0.0277207	rs35721463	0.297974	0.00342055
MYO5A_GNG7	rs1669859	0.00762599	rs759065	0.00596064	3.22842e-06	rs1669859	0.00504878	rs759065	0.00621568	3.01324e-06	rs7178682	0.978371	rs887030	0.434753	0.00343158
SUMF1_RPS6KA2	rs11919486	0.0102079	rs12208871	0.00249002	1.61262e-06	rs11919486	0.00340692	rs12208871	0.00182275	2.38629e-06	rs794205	0.934584	rs1106933	0.897702	0.00345096
ZNF385B_ELMO1	rs2138196	0.00793691	rs918978	0.00248576	3.33789e-06	rs2138196	0.00688748	rs918978	0.00806965	6.52679e-06	rs11680455	0.570176	rs6957997	0.270823	0.00345374
OPCML_RYR3	rs2246352	0.00248395	rs2467565	0.0110475	2.08358e-05	rs2246352	0.00127693	rs2467565	0.0139976	4.34022e-06	rs7933116	0.518136	rs11072416	0.0181463	0.00346023
C8orf12_NAV2	rs7018324	0.00947639	rs10734289	0.0357356	4.38133e-06	rs7018324	0.0108908	rs10734289	0.0106364	6.59207e-06	rs11774655	0.777241	rs1425235	0.303742	0.00347418
FAM167A_NAV2	rs7018324	0.00947639	rs10734289	0.0357356	4.38133e-06	rs7018324	0.0108908	rs10734289	0.0106364	6.59207e-06	rs11774655	0.777241	rs1425235	0.303742	0.00347418
OPCML_RYR3	rs2246352	0.00248395	rs2467565	0.0110475	2.08358e-05	rs2246352	0.00127693	rs2467565	0.0139976	4.34022e-06	rs1784516	0.024048	rs735545	0.259458	0.00347978
LOC102467224_TAAR7P	rs10057779	0.0283929	rs17061429	0.00214413	8.28012e-06	rs10057779	0.00901773	rs17061429	0.0027352	3.56905e-06	rs4632836	0.393886	rs9493381	0.225102	0.00348071
ALX4_RBFOX1	rs10838251	0.0239634	rs653127	0.000606163	1.27775e-05	rs10838251	0.0101609	rs653127	0.000301475	7.29136e-06	rs1454075	0.245971	rs17144513	0.848678	0.00348913
OPCML_RYR3	rs2246352	0.00248395	rs2467565	0.0110475	2.08358e-05	rs2246352	0.00127693	rs2467565	0.0139976	4.34022e-06	rs1541879	0.37532	rs17817512	0.044185	0.00349006
OPCML_RYR3	rs2246352	0.00248395	rs2467565	0.0110475	2.08358e-05	rs2246352	0.00127693	rs2467565	0.0139976	4.34022e-06	rs1784176	0.0993301	rs17236385	0.975305	0.00350132
CTNND2_NRG3	rs1302802	0.00654083	rs11191761	0.00203088	3.53422e-05	rs1302802	0.00664087	rs11191761	0.0050252	9.22742e-06	rs11954864	0.0589356	rs342402	0.489979	0.00352677
OPCML_RYR3	rs2246352	0.00248395	rs2467565	0.0110475	2.08358e-05	rs2246352	0.00127693	rs2467565	0.0139976	4.34022e-06	rs4430517	0.667034	rs4780111	0.845248	0.00352867
ALX4_RBFOX1	rs10838251	0.0239634	rs653127	0.000606163	1.27775e-05	rs10838251	0.0101609	rs653127	0.000301475	7.29136e-06	rs12291270	0.420149	rs2109029	0.335888	0.00353246
ZNF385B_ELMO1	rs2138196	0.00793691	rs918978	0.00248576	3.33789e-06	rs2138196	0.00688748	rs918978	0.00806965	6.52679e-06	rs3112944	0.0361737	rs13309001	0.236744	0.00353435
OPCML_RYR3	rs2246352	0.00248395	rs2467565	0.0110475	2.08358e-05	rs2246352	0.00127693	rs2467565	0.0139976	4.34022e-06	rs7926233	0.0712734	rs2467565	0.134774	0.00354765
CTNND2_NRG3	rs1302802	0.00654083	rs11191761	0.00203088	3.53422e-05	rs1302802	0.00664087	rs11191761	0.0050252	9.22742e-06	rs852636	0.0206672	rs1763060	0.241364	0.00354861
CTNND2_NRG3	rs1302802	0.00654083	rs11191761	0.00203088	3.53422e-05	rs1302802	0.00664087	rs11191761	0.0050252	9.22742e-06	rs2057795	0.429182	rs12412066	0.232054	0.00356388
OPCML_RYR3	rs2246352	0.00248395	rs2467565	0.0110475	2.08358e-05	rs2246352	0.00127693	rs2467565	0.0139976	4.34022e-06	rs3923727	0.080176	rs28483752	0.222312	0.0035725
AFAP1_PCDH7	rs4619890	0.00292835	rs10001740	0.0135503	4.81704e-06	rs4619890	0.0021511	rs10001740	0.00587307	2.39968e-06	rs6828005	0.943547	rs4524343	0.927127	0.00357537
OPCML_RYR3	rs2246352	0.00248395	rs2467565	0.0110475	2.08358e-05	rs2246352	0.00127693	rs2467565	0.0139976	4.34022e-06	rs7130397	0.307603	rs16971764	0.948613	0.00358306
OPCML_RYR3	rs2246352	0.00248395	rs2467565	0.0110475	2.08358e-05	rs2246352	0.00127693	rs2467565	0.0139976	4.34022e-06	rs11223299	0.579057	rs12911184	0.528586	0.00360138
OPCML_RYR3	rs2246352	0.00248395	rs2467565	0.0110475	2.08358e-05	rs2246352	0.00127693	rs2467565	0.0139976	4.34022e-06	rs12788589	0.412545	rs12914125	0.964206	0.00360815
OPCML_RYR3	rs2246352	0.00248395	rs2467565	0.0110475	2.08358e-05	rs2246352	0.00127693	rs2467565	0.0139976	4.34022e-06	rs10894662	0.305177	rs2339298	0.953205	0.00361203
OPCML_RYR3	rs2246352	0.00248395	rs2467565	0.0110475	2.08358e-05	rs2246352	0.00127693	rs2467565	0.0139976	4.34022e-06	rs7123307	0.630788	rs16958116	0.0712942	0.00362174
ZNF385B_ELMO1	rs2138196	0.00793691	rs918978	0.00248576	3.33789e-06	rs2138196	0.00688748	rs918978	0.00806965	6.52679e-06	rs9288038	0.0161806	rs10240126	0.474001	0.00363147
ALX4_RBFOX1	rs10838251	0.0239634	rs653127	0.000606163	1.27775e-05	rs10838251	0.0101609	rs653127	0.000301475	7.29136e-06	rs7126360	0.0435832	rs17670728	0.775807	0.00364612
OPCML_RYR3	rs2246352	0.00248395	rs2467565	0.0110475	2.08358e-05	rs2246352	0.00127693	rs2467565	0.0139976	4.34022e-06	rs9633970	0.583082	rs657473	0.989853	0.00364906
OPCML_RYR3	rs2246352	0.00248395	rs2467565	0.0110475	2.08358e-05	rs2246352	0.00127693	rs2467565	0.0139976	4.34022e-06	rs3923728	0.490391	rs683141	0.60182	0.00366477
CTNND2_NRG3	rs1302802	0.00654083	rs11191761	0.00203088	3.53422e-05	rs1302802	0.00664087	rs11191761	0.0050252	9.22742e-06	rs10513080	0.19539	rs4536149	0.45314	0.00366576
AFAP1_PCDH7	rs4619890	0.00292835	rs10001740	0.0135503	4.81704e-06	rs4619890	0.0021511	rs10001740	0.00587307	2.39968e-06	rs4689859	0.26478	rs10008420	0.749263	0.00367068
OPCML_RYR3	rs2246352	0.00248395	rs2467565	0.0110475	2.08358e-05	rs2246352	0.00127693	rs2467565	0.0139976	4.34022e-06	rs10791261	0.0585834	rs8030095	0.16375	0.00367068
OPCML_RYR3	rs2246352	0.00248395	rs2467565	0.0110475	2.08358e-05	rs2246352	0.00127693	rs2467565	0.0139976	4.34022e-06	rs11223251	0.159794	rs2442463	0.558427	0.00367167
CTNND2_NRG3	rs1302802	0.00654083	rs11191761	0.00203088	3.53422e-05	rs1302802	0.00664087	rs11191761	0.0050252	9.22742e-06	rs247648	0.64462	rs7913415	0.154257	0.00368747
OPCML_RYR3	rs2246352	0.00248395	rs2467565	0.0110475	2.08358e-05	rs2246352	0.00127693	rs2467565	0.0139976	4.34022e-06	rs10791292	0.554787	rs2279661	0.815279	0.00368946
ALX4_RBFOX1	rs10838251	0.0239634	rs653127	0.000606163	1.27775e-05	rs10838251	0.0101609	rs653127	0.000301475	7.29136e-06	rs7126447	0.0506938	rs1891325	0.0336084	0.00370932
OPCML_RYR3	rs2246352	0.00248395	rs2467565	0.0110475	2.08358e-05	rs2246352	0.00127693	rs2467565	0.0139976	4.34022e-06	rs60928814	0.856223	rs2293028	0.099768	0.0037183
CTNND2_NRG3	rs1302802	0.00654083	rs11191761	0.00203088	3.53422e-05	rs1302802	0.00664087	rs11191761	0.0050252	9.22742e-06	rs1697901	0.217956	rs2246633	0.619049	0.00373231
OPCML_RYR3	rs2246352	0.00248395	rs2467565	0.0110475	2.08358e-05	rs2246352	0.00127693	rs2467565	0.0139976	4.34022e-06	rs7123307	0.727363	rs6495269	0.357079	0.00374034
OPCML_RYR3	rs2246352	0.00248395	rs2467565	0.0110475	2.08358e-05	rs2246352	0.00127693	rs2467565	0.0139976	4.34022e-06	rs2725438	0.128775	rs1865497	0.398719	0.00374134
ZNF385B_ELMO1	rs2138196	0.00793691	rs918978	0.00248576	3.33789e-06	rs2138196	0.00688748	rs918978	0.00806965	6.52679e-06	rs16866987	0.777529	rs13241143	0.339722	0.00374738
OPCML_RYR3	rs2246352	0.00248395	rs2467565	0.0110475	2.08358e-05	rs2246352	0.00127693	rs2467565	0.0139976	4.34022e-06	rs12788589	0.483466	rs58352226	0.135586	0.00375443
CTNND2_NRG3	rs1302802	0.00654083	rs11191761	0.00203088	3.53422e-05	rs1302802	0.00664087	rs11191761	0.0050252	9.22742e-06	rs10513080	0.207202	rs72827384	0.499799	0.00376554
OPCML_RYR3	rs2246352	0.00248395	rs2467565	0.0110475	2.08358e-05	rs2246352	0.00127693	rs2467565	0.0139976	4.34022e-06	rs11223384	0.147988	rs1979738	0.396376	0.00376959
CD247_CYP4F8	rs864537	0.000444359	rs2239367*	0.01233	8.33529e-06	rs864537	0.000439251	rs2239367*	0.00637621	8.88046e-06	rs870875	0.426193	rs3794989	0.155947	0.0037706
ALX4_RBFOX1	rs10838251	0.0239634	rs653127	0.000606163	1.27775e-05	rs10838251	0.0101609	rs653127	0.000301475	7.29136e-06	rs4755797	0.108954	rs12920222	0.388427	0.00378074
OPCML_RYR3	rs2246352	0.00248395	rs2467565	0.0110475	2.08358e-05	rs2246352	0.00127693	rs2467565	0.0139976	4.34022e-06	rs6590717	0.395401	rs1024124	0.138835	0.00378277
OPCML_RYR3	rs2246352	0.00248395	rs2467565	0.0110475	2.08358e-05	rs2246352	0.00127693	rs2467565	0.0139976	4.34022e-06	rs1793270	0.208277	rs11632989	0.0540666	0.00379499
CTNND2_NRG3	rs1302802	0.00654083	rs11191761	0.00203088	3.53422e-05	rs1302802	0.00664087	rs11191761	0.0050252	9.22742e-06	rs31865	0.709163	rs501376	0.133969	0.00379499
C8orf12_NAV2	rs7018324	0.00947639	rs10734289	0.0357356	4.38133e-06	rs7018324	0.0108908	rs10734289	0.0106364	6.59207e-06	rs66934548	0.603891	rs17531257	0.3276	0.00379703
FAM167A_NAV2	rs7018324	0.00947639	rs10734289	0.0357356	4.38133e-06	rs7018324	0.0108908	rs10734289	0.0106364	6.59207e-06	rs66934548	0.603891	rs17531257	0.3276	0.00379703
ALX4_RBFOX1	rs10838251	0.0239634	rs653127	0.000606163	1.27775e-05	rs10838251	0.0101609	rs653127	0.000301475	7.29136e-06	rs7126360	0.049243	rs1955388	0.718603	0.00382776
OGFRL1_RBFOX2	rs2224656	0.00588853	rs73413871	0.00548886	2.2187e-05	rs2224656	0.00963385	rs73413871	0.0120655	4.39363e-06	rs9364155	0.509083	rs956119	0.781296	0.00382879
SUMF1_RPS6KA2	rs11919486	0.0102079	rs12208871	0.00249002	1.61262e-06	rs11919486	0.00340692	rs12208871	0.00182275	2.38629e-06	rs9864595	0.724804	rs971152	0.806095	0.00382981
SUMF1_RPS6KA2	rs11919486	0.0102079	rs12208871	0.00249002	1.61262e-06	rs11919486	0.00340692	rs12208871	0.00182275	2.38629e-06	rs146829338	0.245222	rs3778394	0.267723	0.00383806
C8orf12_NAV2	rs7018324	0.00947639	rs10734289	0.0357356	4.38133e-06	rs7018324	0.0108908	rs10734289	0.0106364	6.59207e-06	rs7018324	0.491438	rs1425235	0.265409	0.00383909
FAM167A_NAV2	rs7018324	0.00947639	rs10734289	0.0357356	4.38133e-06	rs7018324	0.0108908	rs10734289	0.0106364	6.59207e-06	rs7018324	0.491438	rs1425235	0.265409	0.00383909
OPCML_RYR3	rs2246352	0.00248395	rs2467565	0.0110475	2.08358e-05	rs2246352	0.00127693	rs2467565	0.0139976	4.34022e-06	rs10791292	0.55363	rs2643364	0.952092	0.00385149
ALX4_RBFOX1	rs10838251	0.0239634	rs653127	0.000606163	1.27775e-05	rs10838251	0.0101609	rs653127	0.000301475	7.29136e-06	rs12795574	0.176832	rs17559799	0.354242	0.00385149
CTNND2_NRG3	rs1302802	0.00654083	rs11191761	0.00203088	3.53422e-05	rs1302802	0.00664087	rs11191761	0.0050252	9.22742e-06	rs32275	0.406937	rs75972292	0.729698	0.00385874
CD247_CYP4F8	rs864537	0.000444359	rs2239367*	0.01233	8.33529e-06	rs864537	0.000439251	rs2239367*	0.00637621	8.88046e-06	rs1618879	0.990266	rs3794989	0.154334	0.00386289
OPCML_RYR3	rs2246352	0.00248395	rs2467565	0.0110475	2.08358e-05	rs2246352	0.00127693	rs2467565	0.0139976	4.34022e-06	rs7929813	0.369141	rs4238567	0.931221	0.0038712
CTIF_SNPH	rs8092955	0.00369855	rs76304305	0.0198757	2.23527e-05	rs8092955	0.00618984	rs76304305	0.00946986	6.67673e-06	rs299746	0.959113	rs13163	0.729806	0.00387328
CTIF_SNPH	rs8092955	0.00369855	rs76304305	0.0198757	2.23527e-05	rs8092955	0.00618984	rs76304305	0.00946986	6.67673e-06	rs12458062	0.823564	rs6074381	0.107548	0.00388371
OPCML_RYR3	rs2246352	0.00248395	rs2467565	0.0110475	2.08358e-05	rs2246352	0.00127693	rs2467565	0.0139976	4.34022e-06	rs11223150	0.383181	rs4780150	0.281198	0.00388789
OPCML_RYR3	rs2246352	0.00248395	rs2467565	0.0110475	2.08358e-05	rs2246352	0.00127693	rs2467565	0.0139976	4.34022e-06	rs4600215	0.61208	rs16957135	0.412711	0.00389102
CTNND2_NRG3	rs1302802	0.00654083	rs11191761	0.00203088	3.53422e-05	rs1302802	0.00664087	rs11191761	0.0050252	9.22742e-06	rs31887	0.345287	rs11595793	0.926313	0.00390884
OPCML_RYR3	rs2246352	0.00248395	rs2467565	0.0110475	2.08358e-05	rs2246352	0.00127693	rs2467565	0.0139976	4.34022e-06	rs1027798	0.0516033	rs12900756	0.0856738	0.0039141
OPCML_RYR3	rs2246352	0.00248395	rs2467565	0.0110475	2.08358e-05	rs2246352	0.00127693	rs2467565	0.0139976	4.34022e-06	rs1784176	0.0935074	rs2288609	0.0935571	0.00392042
OPCML_RYR3	rs2246352	0.00248395	rs2467565	0.0110475	2.08358e-05	rs2246352	0.00127693	rs2467565	0.0139976	4.34022e-06	rs7112601	0.324801	rs8028442	0.612407	0.00393203
CTNND2_NRG3	rs1302802	0.00654083	rs11191761	0.00203088	3.53422e-05	rs1302802	0.00664087	rs11191761	0.0050252	9.22742e-06	rs2244828	0.83854	rs2064588	0.633663	0.0039511
OPCML_RYR3	rs2246352	0.00248395	rs2467565	0.0110475	2.08358e-05	rs2246352	0.00127693	rs2467565	0.0139976	4.34022e-06	rs6590717	0.391701	rs12909478	0.127454	0.00395216
ALX4_RBFOX1	rs10838251	0.0239634	rs653127	0.000606163	1.27775e-05	rs10838251	0.0101609	rs653127	0.000301475	7.29136e-06	rs4755240	0.452757	rs9937460	0.208196	0.00395323
ALX4_RBFOX1	rs10838251	0.0239634	rs653127	0.000606163	1.27775e-05	rs10838251	0.0101609	rs653127	0.000301475	7.29136e-06	rs7121151	0.0310614	rs733410	0.971917	0.00395429
OPCML_RYR3	rs2246352	0.00248395	rs2467565	0.0110475	2.08358e-05	rs2246352	0.00127693	rs2467565	0.0139976	4.34022e-06	rs4937758	0.0176216	rs2467565	0.13859	0.00396707
ZNF385B_ELMO1	rs2138196	0.00793691	rs918978	0.00248576	3.33789e-06	rs2138196	0.00688748	rs918978	0.00806965	6.52679e-06	rs17818050	0.413387	rs2541100	0.000642007	0.00396813
ZNF385B_ELMO1	rs2138196	0.00793691	rs918978	0.00248576	3.33789e-06	rs2138196	0.00688748	rs918978	0.00806965	6.52679e-06	rs4894122	0.515279	rs11532670	0.899073	0.00396813
ALX4_RBFOX1	rs10838251	0.0239634	rs653127	0.000606163	1.27775e-05	rs10838251	0.0101609	rs653127	0.000301475	7.29136e-06	rs12795574	0.167547	rs10492832	0.842824	0.0039692
CTNND2_NRG3	rs1302802	0.00654083	rs11191761	0.00203088	3.53422e-05	rs1302802	0.00664087	rs11191761	0.0050252	9.22742e-06	rs10462670	0.127121	rs10787029	0.741054	0.0039692
AFAP1_PCDH7	rs4619890	0.00292835	rs10001740	0.0135503	4.81704e-06	rs4619890	0.0021511	rs10001740	0.00587307	2.39968e-06	rs4696771	0.354969	rs1550896	0.231929	0.00397134
OPCML_RYR3	rs2246352	0.00248395	rs2467565	0.0110475	2.08358e-05	rs2246352	0.00127693	rs2467565	0.0139976	4.34022e-06	rs4937725	0.363995	rs2279661	0.731977	0.00397668
CTNND2_NRG3	rs1302802	0.00654083	rs11191761	0.00203088	3.53422e-05	rs1302802	0.00664087	rs11191761	0.0050252	9.22742e-06	rs258635	0.0466671	rs11196336	0.940136	0.00398203
CTNND2_NRG3	rs1302802	0.00654083	rs11191761	0.00203088	3.53422e-05	rs1302802	0.00664087	rs11191761	0.0050252	9.22742e-06	rs7733427	0.630074	rs12256472	0.943248	0.00398631
CTNND2_NRG3	rs1302802	0.00654083	rs11191761	0.00203088	3.53422e-05	rs1302802	0.00664087	rs11191761	0.0050252	9.22742e-06	rs11745876	0.258004	rs12415032	0.902727	0.00398846
OPCML_RYR3	rs2246352	0.00248395	rs2467565	0.0110475	2.08358e-05	rs2246352	0.00127693	rs2467565	0.0139976	4.34022e-06	rs7342163	0.304034	rs1975242	0.731526	0.00400242
OPCML_RYR3	rs2246352	0.00248395	rs2467565	0.0110475	2.08358e-05	rs2246352	0.00127693	rs2467565	0.0139976	4.34022e-06	rs12421058	0.0820512	rs12909478	0.139675	0.00401212
OPCML_RYR3	rs2246352	0.00248395	rs2467565	0.0110475	2.08358e-05	rs2246352	0.00127693	rs2467565	0.0139976	4.34022e-06	rs10894670	0.429838	rs2596240	0.473358	0.00402617
OPCML_RYR3	rs2246352	0.00248395	rs2467565	0.0110475	2.08358e-05	rs2246352	0.00127693	rs2467565	0.0139976	4.34022e-06	rs535834	0.311547	rs12901404	0.137836	0.00402617
ALX4_RBFOX1	rs10838251	0.0239634	rs653127	0.000606163	1.27775e-05	rs10838251	0.0101609	rs653127	0.000301475	7.29136e-06	rs116552803	0.256088	rs11648207	0.885041	0.00402942
OPCML_RYR3	rs2246352	0.00248395	rs2467565	0.0110475	2.08358e-05	rs2246352	0.00127693	rs2467565	0.0139976	4.34022e-06	rs7129438	0.893584	rs16971757	0.342339	0.00403376
CTNND2_NRG3	rs1302802	0.00654083	rs11191761	0.00203088	3.53422e-05	rs1302802	0.00664087	rs11191761	0.0050252	9.22742e-06	rs17789324	0.0594418	rs7099749	0.170922	0.00403485
OPCML_RYR3	rs2246352	0.00248395	rs2467565	0.0110475	2.08358e-05	rs2246352	0.00127693	rs2467565	0.0139976	4.34022e-06	rs540923	0.156747	rs12324605	0.768368	0.00404136
ZNF385B_ELMO1	rs2138196	0.00793691	rs918978	0.00248576	3.33789e-06	rs2138196	0.00688748	rs918978	0.00806965	6.52679e-06	rs10930879	0.169539	rs2724012	0.535183	0.00404245
OPCML_RYR3	rs2246352	0.00248395	rs2467565	0.0110475	2.08358e-05	rs2246352	0.00127693	rs2467565	0.0139976	4.34022e-06	rs662798	0.416784	rs8042765	0.198189	0.00405661
OPCML_RYR3	rs2246352	0.00248395	rs2467565	0.0110475	2.08358e-05	rs2246352	0.00127693	rs2467565	0.0139976	4.34022e-06	rs10750513	0.75431	rs8025855	0.283837	0.00406535
CTNND2_NRG3	rs1302802	0.00654083	rs11191761	0.00203088	3.53422e-05	rs1302802	0.00664087	rs11191761	0.0050252	9.22742e-06	rs12523633	0.574626	rs11192702	0.53296	0.00407739
OPCML_RYR3	rs2246352	0.00248395	rs2467565	0.0110475	2.08358e-05	rs2246352	0.00127693	rs2467565	0.0139976	4.34022e-06	rs10894662	0.303885	rs16957279	0.836822	0.00408618
OPCML_RYR3	rs2246352	0.00248395	rs2467565	0.0110475	2.08358e-05	rs2246352	0.00127693	rs2467565	0.0139976	4.34022e-06	rs12292966	0.576944	rs17817378	0.00476308	0.00409388
ZNF385B_ELMO1	rs2138196	0.00793691	rs918978	0.00248576	3.33789e-06	rs2138196	0.00688748	rs918978	0.00806965	6.52679e-06	rs1486232	0.197392	rs12532031	0.939143	0.00411043
CD247_CYP4F8	rs864537	0.000444359	rs2239367*	0.01233	8.33529e-06	rs864537	0.000439251	rs2239367*	0.00637621	8.88046e-06	rs6686571	0.838983	rs3794989	0.155006	0.00412261
ALX4_RBFOX1	rs10838251	0.0239634	rs653127	0.000606163	1.27775e-05	rs10838251	0.0101609	rs653127	0.000301475	7.29136e-06	rs12291270	0.411378	rs17670728	0.784345	0.00412483
OPCML_RYR3	rs2246352	0.00248395	rs2467565	0.0110475	2.08358e-05	rs2246352	0.00127693	rs2467565	0.0139976	4.34022e-06	rs7123307	0.612171	rs2676074	0.328229	0.00412594
OPCML_RYR3	rs2246352	0.00248395	rs2467565	0.0110475	2.08358e-05	rs2246352	0.00127693	rs2467565	0.0139976	4.34022e-06	rs4598679	0.413799	rs1077409	0.876652	0.00413929
OPCML_RYR3	rs2246352	0.00248395	rs2467565	0.0110475	2.08358e-05	rs2246352	0.00127693	rs2467565	0.0139976	4.34022e-06	rs10791243	0.518847	rs4238566	0.618879	0.0041404
OPCML_RYR3	rs2246352	0.00248395	rs2467565	0.0110475	2.08358e-05	rs2246352	0.00127693	rs2467565	0.0139976	4.34022e-06	rs1316945	0.860192	rs2229116	0.907114	0.00414263
ZNF385B_ELMO1	rs2138196	0.00793691	rs918978	0.00248576	3.33789e-06	rs2138196	0.00688748	rs918978	0.00806965	6.52679e-06	rs16866924	0.0458637	rs6965152	0.0254486	0.00414263
CD247_CYP4F8	rs864537	0.000444359	rs2239367*	0.01233	8.33529e-06	rs864537	0.000439251	rs2239367*	0.00637621	8.88046e-06	rs870875	0.423497	rs4646522	0.718023	0.00415826
SUMF1_RPS6KA2	rs11919486	0.0102079	rs12208871	0.00249002	1.61262e-06	rs11919486	0.00340692	rs12208871	0.00182275	2.38629e-06	rs7641926	0.0941724	rs9356500	0.219563	0.00416947
OPCML_RYR3	rs2246352	0.00248395	rs2467565	0.0110475	2.08358e-05	rs2246352	0.00127693	rs2467565	0.0139976	4.34022e-06	rs10894646	0.407698	rs2279662	0.839066	0.00418633
OPCML_RYR3	rs2246352	0.00248395	rs2467565	0.0110475	2.08358e-05	rs2246352	0.00127693	rs2467565	0.0139976	4.34022e-06	rs532769	0.0632437	rs1077409	0.85618	0.00418633
NLN_DCHS1	rs10096	0.0142815	rs937856	0.00796823	2.26529e-05	rs10096	0.00509492	rs937856	0.00601036	2.97439e-06	rs1374060	0.70688	rs12419946	0.883173	0.00419423
ZNF385B_ELMO1	rs2138196	0.00793691	rs918978	0.00248576	3.33789e-06	rs2138196	0.00688748	rs918978	0.00806965	6.52679e-06	rs6433796	0.5054	rs34853387	0.346055	0.00420214
CTNND2_NRG3	rs1302802	0.00654083	rs11191761	0.00203088	3.53422e-05	rs1302802	0.00664087	rs11191761	0.0050252	9.22742e-06	rs249268	0.300305	rs12414531	0.765609	0.0042044
C8orf12_NAV2	rs7018324	0.00947639	rs10734289	0.0357356	4.38133e-06	rs7018324	0.0108908	rs10734289	0.0106364	6.59207e-06	rs10105588	0.584894	rs10833241	0.935015	0.00420553
OPCML_RYR3	rs2246352	0.00248395	rs2467565	0.0110475	2.08358e-05	rs2246352	0.00127693	rs2467565	0.0139976	4.34022e-06	rs10791292	0.557851	rs1317242	0.397126	0.00420893
OPCML_RYR3	rs2246352	0.00248395	rs2467565	0.0110475	2.08358e-05	rs2246352	0.00127693	rs2467565	0.0139976	4.34022e-06	rs6590701	0.590503	rs16971602	0.159259	0.00423963
CTNND2_NRG3	rs1302802	0.00654083	rs11191761	0.00203088	3.53422e-05	rs1302802	0.00664087	rs11191761	0.0050252	9.22742e-06	rs6893111	0.0454475	rs6584455	0.0485528	0.00424991
CTIF_SNPH	rs8092955	0.00369855	rs76304305	0.0198757	2.23527e-05	rs8092955	0.00618984	rs76304305	0.00946986	6.67673e-06	rs10853569	0.98709	rs2146662	0.283727	0.00427976
ROBO1_HTR2A	rs6802127	0.0120295	rs2070039	0.00622697	4.7006e-06	rs6802127	0.0094642	rs2070039	0.00605746	5.43581e-06	rs3773216	0.302334	rs1745837	0.587705	0.00428784
OPCML_RYR3	rs2246352	0.00248395	rs2467565	0.0110475	2.08358e-05	rs2246352	0.00127693	rs2467565	0.0139976	4.34022e-06	rs2659614	0.983815	rs2676074	0.330738	0.00430055
CTNND2_NRG3	rs1302802	0.00654083	rs11191761	0.00203088	3.53422e-05	rs1302802	0.00664087	rs11191761	0.0050252	9.22742e-06	rs26461	0.62518	rs72827384	0.475292	0.00431331
SUMF1_RPS6KA2	rs11919486	0.0102079	rs12208871	0.00249002	1.61262e-06	rs11919486	0.00340692	rs12208871	0.00182275	2.38629e-06	rs6776819	0.213383	rs1003857	0.0367425	0.00431563
ALX4_RBFOX1	rs10838251	0.0239634	rs653127	0.000606163	1.27775e-05	rs10838251	0.0101609	rs653127	0.000301475	7.29136e-06	rs7925657	0.0301264	rs2160166	0.951626	0.00432029
SUMF1_RPS6KA2	rs11919486	0.0102079	rs12208871	0.00249002	1.61262e-06	rs11919486	0.00340692	rs12208871	0.00182275	2.38629e-06	rs12490386	0.0965006	rs10806868	0.458214	0.00433077
OPCML_RYR3	rs2246352	0.00248395	rs2467565	0.0110475	2.08358e-05	rs2246352	0.00127693	rs2467565	0.0139976	4.34022e-06	rs78392269	0.617155	rs7165389	0.0300769	0.00433193
CTNND2_NRG3	rs1302802	0.00654083	rs11191761	0.00203088	3.53422e-05	rs1302802	0.00664087	rs11191761	0.0050252	9.22742e-06	rs1697901	0.241401	rs2644210	0.64941	0.00434245
ALX4_RBFOX1	rs10838251	0.0239634	rs653127	0.000606163	1.27775e-05	rs10838251	0.0101609	rs653127	0.000301475	7.29136e-06	rs1454075	0.272363	rs11642066	0.106748	0.00434362
CTNND2_NRG3	rs1302802	0.00654083	rs11191761	0.00203088	3.53422e-05	rs1302802	0.00664087	rs11191761	0.0050252	9.22742e-06	rs1018965	0.860151	rs6584455	0.0486956	0.00434947
CTNND2_NRG3	rs1302802	0.00654083	rs11191761	0.00203088	3.53422e-05	rs1302802	0.00664087	rs11191761	0.0050252	9.22742e-06	rs2057795	0.463912	rs74145305	0.513379	0.00435298
ALX4_RBFOX1	rs10838251	0.0239634	rs653127	0.000606163	1.27775e-05	rs10838251	0.0101609	rs653127	0.000301475	7.29136e-06	rs79936520	0.645574	rs17562963	0.948267	0.00436707
ZNF385B_ELMO1	rs2138196	0.00793691	rs918978	0.00248576	3.33789e-06	rs2138196	0.00688748	rs918978	0.00806965	6.52679e-06	rs7567408	0.0547377	rs12701550	0.721578	0.00437414
OPCML_RYR3	rs2246352	0.00248395	rs2467565	0.0110475	2.08358e-05	rs2246352	0.00127693	rs2467565	0.0139976	4.34022e-06	rs4430517	0.646299	rs8033323	0.189827	0.00440132
OPCML_RYR3	rs2246352	0.00248395	rs2467565	0.0110475	2.08358e-05	rs2246352	0.00127693	rs2467565	0.0139976	4.34022e-06	rs7938100	0.0572704	rs16971602	0.148594	0.00440369
SUMF1_RPS6KA2	rs11919486	0.0102079	rs12208871	0.00249002	1.61262e-06	rs11919486	0.00340692	rs12208871	0.00182275	2.38629e-06	rs12490386	0.0963373	rs11968040	0.0796418	0.004412
ALX4_RBFOX1	rs10838251	0.0239634	rs653127	0.000606163	1.27775e-05	rs10838251	0.0101609	rs653127	0.000301475	7.29136e-06	rs12291270	0.418357	rs938760	0.602311	0.00441319
ZNF385B_ELMO1	rs2138196	0.00793691	rs918978	0.00248576	3.33789e-06	rs2138196	0.00688748	rs918978	0.00806965	6.52679e-06	rs62181524	0.549438	rs13242914	0.800366	0.00441438
OPCML_RYR3	rs2246352	0.00248395	rs2467565	0.0110475	2.08358e-05	rs2246352	0.00127693	rs2467565	0.0139976	4.34022e-06	rs246	0.170501	rs62010993	0.550716	0.00443584
CTNND2_NRG3	rs1302802	0.00654083	rs11191761	0.00203088	3.53422e-05	rs1302802	0.00664087	rs11191761	0.0050252	9.22742e-06	rs1018965	0.862549	rs4933812	0.234405	0.00443823
ZNF385B_ELMO1	rs2138196	0.00793691	rs918978	0.00248576	3.33789e-06	rs2138196	0.00688748	rs918978	0.00806965	6.52679e-06	rs12373813	0.93318	rs2700976	0.239526	0.00444541
OPCML_RYR3	rs2246352	0.00248395	rs2467565	0.0110475	2.08358e-05	rs2246352	0.00127693	rs2467565	0.0139976	4.34022e-06	rs1670575	0.304665	rs3736531	0.404517	0.00446822
OPCML_RYR3	rs2246352	0.00248395	rs2467565	0.0110475	2.08358e-05	rs2246352	0.00127693	rs2467565	0.0139976	4.34022e-06	rs1793287	0.70775	rs16971764	0.976453	0.00447063
FAM167A_NAV2	rs7018324	0.00947639	rs10734289	0.0357356	4.38133e-06	rs7018324	0.0108908	rs10734289	0.0106364	6.59207e-06	rs2409772	0.826966	rs11025105	0.498953	0.00447304
ALX4_RBFOX1	rs10838251	0.0239634	rs653127	0.000606163	1.27775e-05	rs10838251	0.0101609	rs653127	0.000301475	7.29136e-06	rs7122149	0.0753248	rs12446182	0.825896	0.00447425
ALX4_RBFOX1	rs10838251	0.0239634	rs653127	0.000606163	1.27775e-05	rs10838251	0.0101609	rs653127	0.000301475	7.29136e-06	rs79936520	0.645486	rs11861169	0.766906	0.00447666
SUMF1_RPS6KA2	rs11919486	0.0102079	rs12208871	0.00249002	1.61262e-06	rs11919486	0.00340692	rs12208871	0.00182275	2.38629e-06	rs9845164	0.201427	rs9459715	0.414608	0.00447786
OPCML_RYR3	rs2246352	0.00248395	rs2467565	0.0110475	2.08358e-05	rs2246352	0.00127693	rs2467565	0.0139976	4.34022e-06	rs10894641	0.523591	rs8030397	0.497632	0.00448753
OPCML_RYR3	rs2246352	0.00248395	rs2467565	0.0110475	2.08358e-05	rs2246352	0.00127693	rs2467565	0.0139976	4.34022e-06	rs7929813	0.371849	rs4238566	0.627018	0.00449479
OPCML_RYR3	rs2246352	0.00248395	rs2467565	0.0110475	2.08358e-05	rs2246352	0.00127693	rs2467565	0.0139976	4.34022e-06	rs1911252	0.524079	rs11072570	0.936185	0.004496
ZNF385B_ELMO1	rs2138196	0.00793691	rs918978	0.00248576	3.33789e-06	rs2138196	0.00688748	rs918978	0.00806965	6.52679e-06	rs2090219	0.5953	rs2724002	0.58735	0.00450085
OPCML_RYR3	rs2246352	0.00248395	rs2467565	0.0110475	2.08358e-05	rs2246352	0.00127693	rs2467565	0.0139976	4.34022e-06	rs2001903	0.321672	rs4780118	0.221876	0.00450692
ERC2_TNC	rs7637114	0.00165001	rs7035322	0.0436918	1.66422e-06	rs7637114	0.0037144	rs7035322	0.0120942	4.87883e-06	rs864623	0.0142548	rs7847271	0.272063	0.00451056
OPCML_RYR3	rs2246352	0.00248395	rs2467565	0.0110475	2.08358e-05	rs2246352	0.00127693	rs2467565	0.0139976	4.34022e-06	rs953478	0.229954	rs8040629	0.903369	0.00451908
OPCML_RYR3	rs2246352	0.00248395	rs2467565	0.0110475	2.08358e-05	rs2246352	0.00127693	rs2467565	0.0139976	4.34022e-06	rs76031652	0.692945	rs8034012	0.693308	0.00452517
OPCML_RYR3	rs2246352	0.00248395	rs2467565	0.0110475	2.08358e-05	rs2246352	0.00127693	rs2467565	0.0139976	4.34022e-06	rs10791243	0.509654	rs11631192	0.342302	0.00452761
OPCML_RYR3	rs2246352	0.00248395	rs2467565	0.0110475	2.08358e-05	rs2246352	0.00127693	rs2467565	0.0139976	4.34022e-06	rs1784516	0.023738	rs1975242	0.726232	0.00454963
CTNND2_NRG3	rs1302802	0.00654083	rs11191761	0.00203088	3.53422e-05	rs1302802	0.00664087	rs11191761	0.0050252	9.22742e-06	rs249268	0.301901	rs11195146	0.856264	0.00454963
OPCML_RYR3	rs2246352	0.00248395	rs2467565	0.0110475	2.08358e-05	rs2246352	0.00127693	rs2467565	0.0139976	4.34022e-06	rs12365021	0.992247	rs2278313	0.986139	0.00455699
OPCML_RYR3	rs2246352	0.00248395	rs2467565	0.0110475	2.08358e-05	rs2246352	0.00127693	rs2467565	0.0139976	4.34022e-06	rs1911252	0.52423	rs16958069	0.938967	0.00456437
ALX4_RBFOX1	rs10838251	0.0239634	rs653127	0.000606163	1.27775e-05	rs10838251	0.0101609	rs653127	0.000301475	7.29136e-06	rs4755240	0.451957	rs9929658	0.0619999	0.0045656
OPCML_RYR3	rs2246352	0.00248395	rs2467565	0.0110475	2.08358e-05	rs2246352	0.00127693	rs2467565	0.0139976	4.34022e-06	rs11223251	0.162744	rs2670955	0.574405	0.00456806
OPCML_RYR3	rs2246352	0.00248395	rs2467565	0.0110475	2.08358e-05	rs2246352	0.00127693	rs2467565	0.0139976	4.34022e-06	rs7128235	0.64017	rs4780167	0.64338	0.00456929
CTNND2_NRG3	rs1302802	0.00654083	rs11191761	0.00203088	3.53422e-05	rs1302802	0.00664087	rs11191761	0.0050252	9.22742e-06	rs16901339	0.0792751	rs10884697	0.378401	0.00457052
CTNND2_NRG3	rs1302802	0.00654083	rs11191761	0.00203088	3.53422e-05	rs1302802	0.00664087	rs11191761	0.0050252	9.22742e-06	rs154753	0.723796	rs12415032	0.891399	0.00457792
C8orf12_NAV2	rs7018324	0.00947639	rs10734289	0.0357356	4.38133e-06	rs7018324	0.0108908	rs10734289	0.0106364	6.59207e-06	rs11780980	0.813121	rs12803334	0.167262	0.00458286
FAM167A_NAV2	rs7018324	0.00947639	rs10734289	0.0357356	4.38133e-06	rs7018324	0.0108908	rs10734289	0.0106364	6.59207e-06	rs11780980	0.813121	rs12803334	0.167262	0.00458286
ALX4_RBFOX1	rs10838251	0.0239634	rs653127	0.000606163	1.27775e-05	rs10838251	0.0101609	rs653127	0.000301475	7.29136e-06	rs12795574	0.169311	rs13335835	0.387152	0.00459399
CTNND2_NRG3	rs1302802	0.00654083	rs11191761	0.00203088	3.53422e-05	rs1302802	0.00664087	rs11191761	0.0050252	9.22742e-06	rs2244828	0.84354	rs11594444	0.520256	0.00459523
ZNF385B_ELMO1	rs2138196	0.00793691	rs918978	0.00248576	3.33789e-06	rs2138196	0.00688748	rs918978	0.00806965	6.52679e-06	rs16866864	0.530699	rs1618858	0.0812436	0.00459647
OPCML_RYR3	rs2246352	0.00248395	rs2467565	0.0110475	2.08358e-05	rs2246352	0.00127693	rs2467565	0.0139976	4.34022e-06	rs2853048	0.689157	rs8028974	0.805974	0.00460019
OPCML_RYR3	rs2246352	0.00248395	rs2467565	0.0110475	2.08358e-05	rs2246352	0.00127693	rs2467565	0.0139976	4.34022e-06	rs7128235	0.641829	rs12907899	0.599144	0.00460764
ALX4_RBFOX1	rs10838251	0.0239634	rs653127	0.000606163	1.27775e-05	rs10838251	0.0101609	rs653127	0.000301475	7.29136e-06	rs897005	0.133545	rs2160166	0.956322	0.00460764
ALX4_RBFOX1	rs10838251	0.0239634	rs653127	0.000606163	1.27775e-05	rs10838251	0.0101609	rs653127	0.000301475	7.29136e-06	rs7925657	0.0301153	rs8050038	0.858241	0.00461012
CTNND2_NRG3	rs1302802	0.00654083	rs11191761	0.00203088	3.53422e-05	rs1302802	0.00664087	rs11191761	0.0050252	9.22742e-06	rs2251418	0.630626	rs72825448	0.832434	0.00462257
OPCML_RYR3	rs2246352	0.00248395	rs2467565	0.0110475	2.08358e-05	rs2246352	0.00127693	rs2467565	0.0139976	4.34022e-06	rs12421058	0.0761069	rs11633387	0.443541	0.00462381
OPCML_RYR3	rs2246352	0.00248395	rs2467565	0.0110475	2.08358e-05	rs2246352	0.00127693	rs2467565	0.0139976	4.34022e-06	rs10791261	0.0544295	rs2467565	0.134604	0.00462755
OPCML_RYR3	rs2246352	0.00248395	rs2467565	0.0110475	2.08358e-05	rs2246352	0.00127693	rs2467565	0.0139976	4.34022e-06	rs662798	0.409892	rs8031176	0.365295	0.00465885
ZNF385B_ELMO1	rs2138196	0.00793691	rs918978	0.00248576	3.33789e-06	rs2138196	0.00688748	rs918978	0.00806965	6.52679e-06	rs3112944	0.0369996	rs2724012	0.541901	0.00465885
GRXCR1_CCDC169-SOHLH2	rs1450932	0.00796446	rs2149424	0.00182752	1.29156e-05	rs1450932	0.00483597	rs2149424	0.00229235	7.5432e-06	rs2217915	0.516939	rs1925843	0.766043	0.00466137
OPCML_RYR3	rs2246352	0.00248395	rs2467565	0.0110475	2.08358e-05	rs2246352	0.00127693	rs2467565	0.0139976	4.34022e-06	rs505350	0.481568	rs16971764	0.967167	0.00467647
LINC01133_TCERG1L	rs59975218	0.000572709	rs2918110	0.0103349	4.83673e-06	rs59975218	0.000727305	rs2918110	0.00906449	2.61111e-06	rs7521490	0.112649	rs75229106	0.863747	0.0046891
SLAMF9_TCERG1L	rs59975218	0.000572709	rs2918110	0.0103349	4.83673e-06	rs59975218	0.000727305	rs2918110	0.00906449	2.61111e-06	rs7521490	0.112649	rs75229106	0.863747	0.0046891
SUMF1_RPS6KA2	rs11919486	0.0102079	rs12208871	0.00249002	1.61262e-06	rs11919486	0.00340692	rs12208871	0.00182275	2.38629e-06	rs13088039	0.798035	rs9355586	0.813269	0.00469796
OPCML_RYR3	rs2246352	0.00248395	rs2467565	0.0110475	2.08358e-05	rs2246352	0.00127693	rs2467565	0.0139976	4.34022e-06	rs10894659	0.657672	rs4281677	0.0588903	0.00469796
C8orf12_NAV2	rs7018324	0.00947639	rs10734289	0.0357356	4.38133e-06	rs7018324	0.0108908	rs10734289	0.0106364	6.59207e-06	rs78892149	0.925393	rs2632057	0.535328	0.00471701
SUMF1_RPS6KA2	rs11919486	0.0102079	rs12208871	0.00249002	1.61262e-06	rs11919486	0.00340692	rs12208871	0.00182275	2.38629e-06	rs7641926	0.0900385	rs4709122	0.0627689	0.00471955
OPCML_RYR3	rs2246352	0.00248395	rs2467565	0.0110475	2.08358e-05	rs2246352	0.00127693	rs2467565	0.0139976	4.34022e-06	rs10894662	0.34238	rs4779626	0.97952	0.00472465
OPCML_RYR3	rs2246352	0.00248395	rs2467565	0.0110475	2.08358e-05	rs2246352	0.00127693	rs2467565	0.0139976	4.34022e-06	rs11827927	0.688342	rs2596193	0.612354	0.0047323
OPCML_RYR3	rs2246352	0.00248395	rs2467565	0.0110475	2.08358e-05	rs2246352	0.00127693	rs2467565	0.0139976	4.34022e-06	rs12285031	0.292225	rs11072570	0.942212	0.00474636
ERC2_TNC	rs7637114	0.00165001	rs7035322	0.0436918	1.66422e-06	rs7637114	0.0037144	rs7035322	0.0120942	4.87883e-06	rs4643680	0.952603	rs10118040	0.420957	0.00475405
OPCML_RYR3	rs2246352	0.00248395	rs2467565	0.0110475	2.08358e-05	rs2246352	0.00127693	rs2467565	0.0139976	4.34022e-06	rs7926233	0.0778991	rs11072416	0.018884	0.00476817
OPCML_RYR3	rs2246352	0.00248395	rs2467565	0.0110475	2.08358e-05	rs2246352	0.00127693	rs2467565	0.0139976	4.34022e-06	rs11223225	0.0543776	rs8032622	0.0193325	0.00477332
OPCML_RYR3	rs2246352	0.00248395	rs2467565	0.0110475	2.08358e-05	rs2246352	0.00127693	rs2467565	0.0139976	4.34022e-06	rs101259	0.382457	rs1979738	0.362037	0.00477461
C8orf12_NAV2	rs7018324	0.00947639	rs10734289	0.0357356	4.38133e-06	rs7018324	0.0108908	rs10734289	0.0106364	6.59207e-06	rs10086412	0.568562	rs716133	0.97431	0.00477461
OPCML_RYR3	rs2246352	0.00248395	rs2467565	0.0110475	2.08358e-05	rs2246352	0.00127693	rs2467565	0.0139976	4.34022e-06	rs12222239	0.76356	rs11072416	0.0174452	0.00477848
ROBO1_TEAD4	rs6802127	0.0176196	rs10774085	0.00460492	5.82481e-06	rs6802127	0.01465	rs10774085	0.00919695	7.27648e-06	rs1809208	0.26885	rs7304133	0.801796	0.00477848
OPCML_RYR3	rs2246352	0.00248395	rs2467565	0.0110475	2.08358e-05	rs2246352	0.00127693	rs2467565	0.0139976	4.34022e-06	rs11223251	0.160266	rs11072570	0.930893	0.00477976
CTNND2_NRG3	rs1302802	0.00654083	rs11191761	0.00203088	3.53422e-05	rs1302802	0.00664087	rs11191761	0.0050252	9.22742e-06	rs11745876	0.247557	rs7100526	0.263746	0.00478234
OPCML_RYR3	rs2246352	0.00248395	rs2467565	0.0110475	2.08358e-05	rs2246352	0.00127693	rs2467565	0.0139976	4.34022e-06	rs2659614	0.9637	rs79166622	0.54713	0.00478364
ZNF385B_ELMO1	rs2138196	0.00793691	rs918978	0.00248576	3.33789e-06	rs2138196	0.00688748	rs918978	0.00806965	6.52679e-06	rs62175164	0.657507	rs12701550	0.671058	0.00478364
CTNND2_NRG3	rs1302802	0.00654083	rs11191761	0.00203088	3.53422e-05	rs1302802	0.00664087	rs11191761	0.0050252	9.22742e-06	rs4701916	0.0737532	rs138860632	0.554892	0.0047888
OPCML_RYR3	rs2246352	0.00248395	rs2467565	0.0110475	2.08358e-05	rs2246352	0.00127693	rs2467565	0.0139976	4.34022e-06	rs12801102	0.466403	rs17817151	0.00536821	0.00479915
ZNF385B_ELMO1	rs2138196	0.00793691	rs918978	0.00248576	3.33789e-06	rs2138196	0.00688748	rs918978	0.00806965	6.52679e-06	rs3112943	0.0282367	rs17259252	0.580128	0.00480433
ZNF385B_ELMO1	rs2138196	0.00793691	rs918978	0.00248576	3.33789e-06	rs2138196	0.00688748	rs918978	0.00806965	6.52679e-06	rs10179050	0.269732	rs35575349	0.533083	0.00482511
ALX4_RBFOX1	rs10838251	0.0239634	rs653127	0.000606163	1.27775e-05	rs10838251	0.0101609	rs653127	0.000301475	7.29136e-06	rs59108105	0.20671	rs7192028	0.902828	0.00483163
ZNF385B_ELMO1	rs2138196	0.00793691	rs918978	0.00248576	3.33789e-06	rs2138196	0.00688748	rs918978	0.00806965	6.52679e-06	rs1028179	0.134586	rs12701550	0.685177	0.00483554
OPCML_RYR3	rs2246352	0.00248395	rs2467565	0.0110475	2.08358e-05	rs2246352	0.00127693	rs2467565	0.0139976	4.34022e-06	rs4430517	0.670609	rs2596179	0.0386462	0.00484991
OPCML_RYR3	rs2246352	0.00248395	rs2467565	0.0110475	2.08358e-05	rs2246352	0.00127693	rs2467565	0.0139976	4.34022e-06	rs7118965	0.707863	rs8041321	0.989466	0.00485122
OPCML_RYR3	rs2246352	0.00248395	rs2467565	0.0110475	2.08358e-05	rs2246352	0.00127693	rs2467565	0.0139976	4.34022e-06	rs2659614	0.957876	rs1024124	0.13925	0.00486171
ZNF385B_ELMO1	rs2138196	0.00793691	rs918978	0.00248576	3.33789e-06	rs2138196	0.00688748	rs918978	0.00806965	6.52679e-06	rs13002104	0.231655	rs10248961	0.072662	0.00486302
ALX4_RBFOX1	rs10838251	0.0239634	rs653127	0.000606163	1.27775e-05	rs10838251	0.0101609	rs653127	0.000301475	7.29136e-06	rs12291270	0.40594	rs8046401	0.204594	0.00486696
SUMF1_RPS6KA2	rs11919486	0.0102079	rs12208871	0.00249002	1.61262e-06	rs11919486	0.00340692	rs12208871	0.00182275	2.38629e-06	rs11716549	0.899358	rs3799577	0.0204126	0.0048709
CTNND2_NRG3	rs1302802	0.00654083	rs11191761	0.00203088	3.53422e-05	rs1302802	0.00664087	rs11191761	0.0050252	9.22742e-06	rs12523633	0.551627	rs1896511	0.7475	0.00487221
OPCML_RYR3	rs2246352	0.00248395	rs2467565	0.0110475	2.08358e-05	rs2246352	0.00127693	rs2467565	0.0139976	4.34022e-06	rs12278565	0.670937	rs12914825	0.228234	0.0048867
OPCML_RYR3	rs2246352	0.00248395	rs2467565	0.0110475	2.08358e-05	rs2246352	0.00127693	rs2467565	0.0139976	4.34022e-06	rs10894614	0.162926	rs16971757	0.400497	0.00489462
ALX4_RBFOX1	rs10838251	0.0239634	rs653127	0.000606163	1.27775e-05	rs10838251	0.0101609	rs653127	0.000301475	7.29136e-06	rs12291270	0.423003	rs716508	0.122145	0.00490255
OPCML_RYR3	rs2246352	0.00248395	rs2467565	0.0110475	2.08358e-05	rs2246352	0.00127693	rs2467565	0.0139976	4.34022e-06	rs76031652	0.723538	rs2676056	0.387612	0.00490917
OPCML_RYR3	rs2246352	0.00248395	rs2467565	0.0110475	2.08358e-05	rs2246352	0.00127693	rs2467565	0.0139976	4.34022e-06	rs11223251	0.163749	rs2572162	0.427863	0.0049158
OPCML_RYR3	rs2246352	0.00248395	rs2467565	0.0110475	2.08358e-05	rs2246352	0.00127693	rs2467565	0.0139976	4.34022e-06	rs4430517	0.667284	rs1077409	0.863236	0.00491713
ALX4_RBFOX1	rs10838251	0.0239634	rs653127	0.000606163	1.27775e-05	rs10838251	0.0101609	rs653127	0.000301475	7.29136e-06	rs10769029	0.217479	rs17144513	0.831386	0.00491978
CTNND2_NRG3	rs1302802	0.00654083	rs11191761	0.00203088	3.53422e-05	rs1302802	0.00664087	rs11191761	0.0050252	9.22742e-06	rs2973512	0.504509	rs10509454	0.40889	0.00492244
ZNF385B_ELMO1	rs2138196	0.00793691	rs918978	0.00248576	3.33789e-06	rs2138196	0.00688748	rs918978	0.00806965	6.52679e-06	rs11904349	0.045504	rs2392477	0.155499	0.00492377
OPCML_RYR3	rs2246352	0.00248395	rs2467565	0.0110475	2.08358e-05	rs2246352	0.00127693	rs2467565	0.0139976	4.34022e-06	rs4379857	0.137883	rs2339299	0.0899558	0.0049251
ALX4_RBFOX1	rs10838251	0.0239634	rs653127	0.000606163	1.27775e-05	rs10838251	0.0101609	rs653127	0.000301475	7.29136e-06	rs12291270	0.413561	rs1358489	0.805351	0.00492643
OPCML_RYR3	rs2246352	0.00248395	rs2467565	0.0110475	2.08358e-05	rs2246352	0.00127693	rs2467565	0.0139976	4.34022e-06	rs10894631	0.266369	rs3817408	0.90046	0.00492776
OPCML_RYR3	rs2246352	0.00248395	rs2467565	0.0110475	2.08358e-05	rs2246352	0.00127693	rs2467565	0.0139976	4.34022e-06	rs7107264	0.779737	rs7498093	0.880669	0.00492909
CTNND2_NRG3	rs1302802	0.00654083	rs11191761	0.00203088	3.53422e-05	rs1302802	0.00664087	rs11191761	0.0050252	9.22742e-06	rs31820	0.448769	rs113518028	0.755863	0.00492909
OPCML_RYR3	rs2246352	0.00248395	rs2467565	0.0110475	2.08358e-05	rs2246352	0.00127693	rs2467565	0.0139976	4.34022e-06	rs11604654	0.185807	rs11632989	0.0582539	0.00493042
OPCML_RYR3	rs2246352	0.00248395	rs2467565	0.0110475	2.08358e-05	rs2246352	0.00127693	rs2467565	0.0139976	4.34022e-06	rs1506877	0.28961	rs11637619	0.968581	0.00493308
C8orf12_NAV2	rs7018324	0.00947639	rs10734289	0.0357356	4.38133e-06	rs7018324	0.0108908	rs10734289	0.0106364	6.59207e-06	rs10105659	0.69873	rs11025336	0.56994	0.00493841
OPCML_RYR3	rs2246352	0.00248395	rs2467565	0.0110475	2.08358e-05	rs2246352	0.00127693	rs2467565	0.0139976	4.34022e-06	rs1506877	0.288659	rs937303	0.898133	0.00494642
OPCML_RYR3	rs2246352	0.00248395	rs2467565	0.0110475	2.08358e-05	rs2246352	0.00127693	rs2467565	0.0139976	4.34022e-06	rs11223350	0.89962	rs28646279	0.388392	0.00495176
CTNND2_NRG3	rs1302802	0.00654083	rs11191761	0.00203088	3.53422e-05	rs1302802	0.00664087	rs11191761	0.0050252	9.22742e-06	rs61615602	0.0335076	rs2246633	0.586188	0.0049531
OPCML_RYR3	rs2246352	0.00248395	rs2467565	0.0110475	2.08358e-05	rs2246352	0.00127693	rs2467565	0.0139976	4.34022e-06	rs11223213	0.810609	rs16971757	0.340603	0.00495577
ALX4_RBFOX1	rs10838251	0.0239634	rs653127	0.000606163	1.27775e-05	rs10838251	0.0101609	rs653127	0.000301475	7.29136e-06	rs79936520	0.661831	rs10431956	0.86688	0.00496113
AFAP1_PCDH7	rs4619890	0.00292835	rs10001740	0.0135503	4.81704e-06	rs4619890	0.0021511	rs10001740	0.00587307	2.39968e-06	rs1106248	0.848942	rs4532197	0.344058	0.00497588
MYO5A_GNG7	rs1669859	0.00762599	rs759065	0.00596064	3.22842e-06	rs1669859	0.00504878	rs759065	0.00621568	3.01324e-06	rs2693467	0.367697	rs887030	0.447426	0.00498933
CTNND2_NRG3	rs1302802	0.00654083	rs11191761	0.00203088	3.53422e-05	rs1302802	0.00664087	rs11191761	0.0050252	9.22742e-06	rs852625	0.326784	rs659554	0.203829	0.00499338
OPCML_RYR3	rs2246352	0.00248395	rs2467565	0.0110475	2.08358e-05	rs2246352	0.00127693	rs2467565	0.0139976	4.34022e-06	rs7929813	0.371336	rs2291730	0.47092	0.00499607
OPCML_RYR3	rs2246352	0.00248395	rs2467565	0.0110475	2.08358e-05	rs2246352	0.00127693	rs2467565	0.0139976	4.34022e-06	rs483591	0.479603	rs8028974	0.868126	0.00499877
ZNF385B_ELMO1	rs2138196	0.00793691	rs918978	0.00248576	3.33789e-06	rs2138196	0.00688748	rs918978	0.00806965	6.52679e-06	rs6750512	0.223803	rs17170881	0.166755	0.00500282
CD247_CYP4F8	rs864537	0.000444359	rs2239367*	0.01233	8.33529e-06	rs864537	0.000439251	rs2239367*	0.00637621	8.88046e-06	rs858553	0.259175	rs11668168	0.387294	0.00500552
ZNF385B_ELMO1	rs2138196	0.00793691	rs918978	0.00248576	3.33789e-06	rs2138196	0.00688748	rs918978	0.00806965	6.52679e-06	rs1581253	0.587484	rs10239693	0.791429	0.00503535
ROBO1_TEAD4	rs6802127	0.0176196	rs10774085	0.00460492	5.82481e-06	rs6802127	0.01465	rs10774085	0.00919695	7.27648e-06	rs9309834	0.727295	rs1894791	0.655222	0.00503535
OPCML_RYR3	rs2246352	0.00248395	rs2467565	0.0110475	2.08358e-05	rs2246352	0.00127693	rs2467565	0.0139976	4.34022e-06	rs10894614	0.129374	rs28612107	0.553542	0.00503671
ALX4_RBFOX1	rs10838251	0.0239634	rs653127	0.000606163	1.27775e-05	rs10838251	0.0101609	rs653127	0.000301475	7.29136e-06	rs12291270	0.425476	rs10431956	0.857523	0.00503807
OPCML_RYR3	rs2246352	0.00248395	rs2467565	0.0110475	2.08358e-05	rs2246352	0.00127693	rs2467565	0.0139976	4.34022e-06	rs12283798	0.314542	rs3794591	0.557719	0.00505033
ALX4_RBFOX1	rs10838251	0.0239634	rs653127	0.000606163	1.27775e-05	rs10838251	0.0101609	rs653127	0.000301475	7.29136e-06	rs12291270	0.436383	rs4490018	0.581468	0.00506399
CTNND2_NRG3	rs1302802	0.00654083	rs11191761	0.00203088	3.53422e-05	rs1302802	0.00664087	rs11191761	0.0050252	9.22742e-06	rs61615602	0.0413685	rs6584400	0.0972804	0.00506809
LOC101928114_LOC101928703	rs12491137	0.00301922	rs6840100	0.00817229	2.10237e-05	rs12491137	0.00964067	rs6840100	0.00967524	9.30081e-06	rs6781182	0.706371	rs977361	0.764617	0.0050722
CTNND2_NRG3	rs1302802	0.00654083	rs11191761	0.00203088	3.53422e-05	rs1302802	0.00664087	rs11191761	0.0050252	9.22742e-06	rs6883905	0.558774	rs138860632	0.570674	0.00507768
ALX4_RBFOX1	rs10838251	0.0239634	rs653127	0.000606163	1.27775e-05	rs10838251	0.0101609	rs653127	0.000301475	7.29136e-06	rs4755797	0.116271	rs1946127	0.208029	0.00508317
OPCML_RYR3	rs2246352	0.00248395	rs2467565	0.0110475	2.08358e-05	rs2246352	0.00127693	rs2467565	0.0139976	4.34022e-06	rs2063071	0.977323	rs11072570	0.941871	0.00509004
CTNND2_NRG3	rs1302802	0.00654083	rs11191761	0.00203088	3.53422e-05	rs1302802	0.00664087	rs11191761	0.0050252	9.22742e-06	rs2530913	0.844415	rs4073987	0.586418	0.00509141
CTNND2_NRG3	rs1302802	0.00654083	rs11191761	0.00203088	3.53422e-05	rs1302802	0.00664087	rs11191761	0.0050252	9.22742e-06	rs852600	0.010135	rs6584400	0.0765371	0.00511485
ZNF385B_ELMO1	rs2138196	0.00793691	rs918978	0.00248576	3.33789e-06	rs2138196	0.00688748	rs918978	0.00806965	6.52679e-06	rs17818050	0.439924	rs11973351	0.37869	0.00511899
SUMF1_RPS6KA2	rs11919486	0.0102079	rs12208871	0.00249002	1.61262e-06	rs11919486	0.00340692	rs12208871	0.00182275	2.38629e-06	rs795730	0.898636	rs11757572	0.810025	0.00512176
TMEM97P2_SLC24A3	rs7836543	0.00344083	rs7264540	0.00151951	8.00358e-06	rs7836543	0.0041721	rs7264540	0.00109285	9.24158e-06	rs7826784	0.460606	rs4814857	0.0289923	0.00512176
C8orf12_NAV2	rs7018324	0.00947639	rs10734289	0.0357356	4.38133e-06	rs7018324	0.0108908	rs10734289	0.0106364	6.59207e-06	rs78892149	0.927608	rs2625302	0.998222	0.00512591
OPCML_RYR3	rs2246352	0.00248395	rs2467565	0.0110475	2.08358e-05	rs2246352	0.00127693	rs2467565	0.0139976	4.34022e-06	rs1784516	0.0232	rs35902297	0.566397	0.00513561
ALX4_RBFOX1	rs10838251	0.0239634	rs653127	0.000606163	1.27775e-05	rs10838251	0.0101609	rs653127	0.000301475	7.29136e-06	rs7925657	0.0300785	rs12918703	0.970126	0.00514533
OPCML_RYR3	rs2246352	0.00248395	rs2467565	0.0110475	2.08358e-05	rs2246352	0.00127693	rs2467565	0.0139976	4.34022e-06	rs12577796	0.497062	rs16971602	0.176688	0.0051495
ZNF385B_ELMO1	rs2138196	0.00793691	rs918978	0.00248576	3.33789e-06	rs2138196	0.00688748	rs918978	0.00806965	6.52679e-06	rs3106694	0.0140534	rs2724012	0.57757	0.0051509
SUMF1_RPS6KA2	rs11919486	0.0102079	rs12208871	0.00249002	1.61262e-06	rs11919486	0.00340692	rs12208871	0.00182275	2.38629e-06	rs13099728	0.662435	rs3734603	0.833361	0.00517461
OPCML_RYR3	rs2246352	0.00248395	rs2467565	0.0110475	2.08358e-05	rs2246352	0.00127693	rs2467565	0.0139976	4.34022e-06	rs4430517	0.71059	rs2676056	0.357869	0.0051816
ALX4_RBFOX1	rs10838251	0.0239634	rs653127	0.000606163	1.27775e-05	rs10838251	0.0101609	rs653127	0.000301475	7.29136e-06	rs116552803	0.264501	rs2059271	0.13499	0.00518721
OPCML_RYR3	rs2246352	0.00248395	rs2467565	0.0110475	2.08358e-05	rs2246352	0.00127693	rs2467565	0.0139976	4.34022e-06	rs12222239	0.785432	rs4238567	0.938981	0.00520124
CTNND2_NRG3	rs1302802	0.00654083	rs11191761	0.00203088	3.53422e-05	rs1302802	0.00664087	rs11191761	0.0050252	9.22742e-06	rs26001	0.808472	rs17100444	0.599504	0.00520546
OPCML_RYR3	rs2246352	0.00248395	rs2467565	0.0110475	2.08358e-05	rs2246352	0.00127693	rs2467565	0.0139976	4.34022e-06	rs2846067	0.568475	rs1878300	0.98848	0.00521813
ZNF385B_ELMO1	rs2138196	0.00793691	rs918978	0.00248576	3.33789e-06	rs2138196	0.00688748	rs918978	0.00806965	6.52679e-06	rs13411084	0.995696	rs13241143	0.36041	0.00523791
ALX4_RBFOX1	rs10838251	0.0239634	rs653127	0.000606163	1.27775e-05	rs10838251	0.0101609	rs653127	0.000301475	7.29136e-06	rs7122149	0.075849	rs2343339	0.813744	0.00525635
TLE1_C10orf107	rs1342478	0.0147804	rs10761589	0.00995665	1.43629e-05	rs1342478	0.0106235	rs10761589	0.0106979	7.19704e-06	rs11139324	0.305331	rs2675647	0.53462	0.00527057
ALX4_RBFOX1	rs10838251	0.0239634	rs653127	0.000606163	1.27775e-05	rs10838251	0.0101609	rs653127	0.000301475	7.29136e-06	rs10769029	0.218492	rs1553614	0.269655	0.00527342
SUMF1_RPS6KA2	rs11919486	0.0102079	rs12208871	0.00249002	1.61262e-06	rs11919486	0.00340692	rs12208871	0.00182275	2.38629e-06	rs13096374	0.704852	rs10946186	0.693034	0.0052777
ALX4_RBFOX1	rs10838251	0.0239634	rs653127	0.000606163	1.27775e-05	rs10838251	0.0101609	rs653127	0.000301475	7.29136e-06	rs2013594	0.968984	rs2192642	0.904215	0.00527913
CTNND2_NRG3	rs1302802	0.00654083	rs11191761	0.00203088	3.53422e-05	rs1302802	0.00664087	rs11191761	0.0050252	9.22742e-06	rs10038337	0.415693	rs7100526	0.261268	0.00528912
OPCML_RYR3	rs2246352	0.00248395	rs2467565	0.0110475	2.08358e-05	rs2246352	0.00127693	rs2467565	0.0139976	4.34022e-06	rs2246352	0.832689	rs2596193	0.615613	0.00529055
ZNF385B_ELMO1	rs2138196	0.00793691	rs918978	0.00248576	3.33789e-06	rs2138196	0.00688748	rs918978	0.00806965	6.52679e-06	rs12373813	0.936714	rs2700975	0.664205	0.00529341
SUMF1_RPS6KA2	rs11919486	0.0102079	rs12208871	0.00249002	1.61262e-06	rs11919486	0.00340692	rs12208871	0.00182275	2.38629e-06	rs9990361	0.492919	rs80166746	0.512533	0.00529484
CTNND2_NRG3	rs1302802	0.00654083	rs11191761	0.00203088	3.53422e-05	rs1302802	0.00664087	rs11191761	0.0050252	9.22742e-06	rs17216753	0.768234	rs2064588	0.63801	0.00530344
MYO5A_GNG7	rs1669859	0.00762599	rs759065	0.00596064	3.22842e-06	rs1669859	0.00504878	rs759065	0.00621568	3.01324e-06	rs1669868	0.86156	rs7257500	0.150582	0.00530631
OPCML_RYR3	rs2246352	0.00248395	rs2467565	0.0110475	2.08358e-05	rs2246352	0.00127693	rs2467565	0.0139976	4.34022e-06	rs12222239	0.780909	rs8025933	0.745643	0.00531492
OPCML_RYR3	rs2246352	0.00248395	rs2467565	0.0110475	2.08358e-05	rs2246352	0.00127693	rs2467565	0.0139976	4.34022e-06	rs7128235	0.647551	rs1317242	0.398618	0.00531779
SUMF1_RPS6KA2	rs11919486	0.0102079	rs12208871	0.00249002	1.61262e-06	rs11919486	0.00340692	rs12208871	0.00182275	2.38629e-06	rs167601	0.360046	rs9295361	0.299329	0.00532499
OPCML_RYR3	rs2246352	0.00248395	rs2467565	0.0110475	2.08358e-05	rs2246352	0.00127693	rs2467565	0.0139976	4.34022e-06	rs4373939	0.788963	rs28483752	0.232991	0.00532643
CTNND2_NRG3	rs1302802	0.00654083	rs11191761	0.00203088	3.53422e-05	rs1302802	0.00664087	rs11191761	0.0050252	9.22742e-06	rs2727591	0.8215	rs138860632	0.566965	0.00532931
ERC2_TNC	rs7637114	0.00165001	rs7035322	0.0436918	1.66422e-06	rs7637114	0.0037144	rs7035322	0.0120942	4.87883e-06	rs4955814	0.305091	rs1330362	0.359402	0.00533219
ALX4_RBFOX1	rs10838251	0.0239634	rs653127	0.000606163	1.27775e-05	rs10838251	0.0101609	rs653127	0.000301475	7.29136e-06	rs10769029	0.228122	rs1478723	0.832512	0.00533507
CTNND2_NRG3	rs1302802	0.00654083	rs11191761	0.00203088	3.53422e-05	rs1302802	0.00664087	rs11191761	0.0050252	9.22742e-06	rs2190989	0.448887	rs6584400	0.0715274	0.00533796
OPCML_RYR3	rs2246352	0.00248395	rs2467565	0.0110475	2.08358e-05	rs2246352	0.00127693	rs2467565	0.0139976	4.34022e-06	rs2659605	0.285309	rs2676074	0.342588	0.0053394
ALX4_RBFOX1	rs10838251	0.0239634	rs653127	0.000606163	1.27775e-05	rs10838251	0.0101609	rs653127	0.000301475	7.29136e-06	rs897005	0.133506	rs1358489	0.804955	0.00535241
CTNND2_NRG3	rs1302802	0.00654083	rs11191761	0.00203088	3.53422e-05	rs1302802	0.00664087	rs11191761	0.0050252	9.22742e-06	rs13158520	0.833881	rs10884342	0.296012	0.00536255
OPCML_RYR3	rs2246352	0.00248395	rs2467565	0.0110475	2.08358e-05	rs2246352	0.00127693	rs2467565	0.0139976	4.34022e-06	rs2725438	0.148592	rs17817378	0.00519541	0.00537271
CD247_CYP4F8	rs864537	0.000444359	rs2239367*	0.01233	8.33529e-06	rs864537	0.000439251	rs2239367*	0.00637621	8.88046e-06	rs1618879	0.971986	rs7254518	0.0866385	0.00537416
ZNF385B_ELMO1	rs2138196	0.00793691	rs918978	0.00248576	3.33789e-06	rs2138196	0.00688748	rs918978	0.00806965	6.52679e-06	rs16866864	0.545153	rs1986858	0.42141	0.00539746
ALX4_RBFOX1	rs10838251	0.0239634	rs653127	0.000606163	1.27775e-05	rs10838251	0.0101609	rs653127	0.000301475	7.29136e-06	rs116552803	0.285124	rs4786808	0.454166	0.00540476
CTNND2_NRG3	rs1302802	0.00654083	rs11191761	0.00203088	3.53422e-05	rs1302802	0.00664087	rs11191761	0.0050252	9.22742e-06	rs17802557	0.60162	rs659554	0.19573	0.00541793
OPCML_RYR3	rs2246352	0.00248395	rs2467565	0.0110475	2.08358e-05	rs2246352	0.00127693	rs2467565	0.0139976	4.34022e-06	rs10791264	0.442568	rs16957135	0.448119	0.0054194
OPCML_RYR3	rs2246352	0.00248395	rs2467565	0.0110475	2.08358e-05	rs2246352	0.00127693	rs2467565	0.0139976	4.34022e-06	rs2063071	0.978256	rs4238567	0.935188	0.00542233
RAP1GAP_MCC	rs829370	0.00869814	rs6882155	0.00155507	2.39806e-05	rs829370	0.0126087	rs6882155	0.00210349	6.39327e-06	rs10917021	0.621448	rs2120349	0.577518	0.00542233
SUMF1_RPS6KA2-IT1	rs11919486	0.0102079	rs12208871	0.00249002	1.61262e-06	rs11919486	0.00340692	rs12208871	0.00182275	2.38629e-06	rs1994274	0.226847	rs16898963	0.197705	0.00542379
SUMF1_RPS6KA2	rs11919486	0.0102079	rs12208871	0.00249002	1.61262e-06	rs11919486	0.00340692	rs12208871	0.00182275	2.38629e-06	rs1994274	0.226847	rs16898963	0.197705	0.00542379
SUMF1_RPS6KA2	rs11919486	0.0102079	rs12208871	0.00249002	1.61262e-06	rs11919486	0.00340692	rs12208871	0.00182275	2.38629e-06	rs711578	0.832356	rs2345258	0.777838	0.00542673
OPCML_RYR3	rs2246352	0.00248395	rs2467565	0.0110475	2.08358e-05	rs2246352	0.00127693	rs2467565	0.0139976	4.34022e-06	rs7123307	0.643543	rs2291730	0.459539	0.00542673
CTNND2_NRG3	rs1302802	0.00654083	rs11191761	0.00203088	3.53422e-05	rs1302802	0.00664087	rs11191761	0.0050252	9.22742e-06	rs16901395	0.291593	rs11195073	0.144595	0.0054282
OPCML_RYR3	rs2246352	0.00248395	rs2467565	0.0110475	2.08358e-05	rs2246352	0.00127693	rs2467565	0.0139976	4.34022e-06	rs11223498	0.728257	rs7167430	0.858571	0.00542967
ZNF385B_ELMO1	rs2138196	0.00793691	rs918978	0.00248576	3.33789e-06	rs2138196	0.00688748	rs918978	0.00806965	6.52679e-06	rs1356063	0.216429	rs11532670	0.914512	0.0054326
ZNF385B_ELMO1	rs2138196	0.00793691	rs918978	0.00248576	3.33789e-06	rs2138196	0.00688748	rs918978	0.00806965	6.52679e-06	rs4894108	0.850877	rs34853387	0.339927	0.00544584
ALX4_RBFOX1	rs10838251	0.0239634	rs653127	0.000606163	1.27775e-05	rs10838251	0.0101609	rs653127	0.000301475	7.29136e-06	rs4755797	0.139477	rs9923639	0.571469	0.00544879
SUMF1_RPS6KA2	rs11919486	0.0102079	rs12208871	0.00249002	1.61262e-06	rs11919486	0.00340692	rs12208871	0.00182275	2.38629e-06	rs314417	0.278527	rs10946186	0.772764	0.00545174
OPCML_RYR3	rs2246352	0.00248395	rs2467565	0.0110475	2.08358e-05	rs2246352	0.00127693	rs2467565	0.0139976	4.34022e-06	rs11223251	0.159879	rs7176762	0.837316	0.00545469
OPCML_RYR3	rs2246352	0.00248395	rs2467565	0.0110475	2.08358e-05	rs2246352	0.00127693	rs2467565	0.0139976	4.34022e-06	rs12788589	0.453091	rs12050659	0.14292	0.00546059
ZNF385B_ELMO1	rs2138196	0.00793691	rs918978	0.00248576	3.33789e-06	rs2138196	0.00688748	rs918978	0.00806965	6.52679e-06	rs1581253	0.564825	rs1882071	0.73877	0.00546207
SUMF1_RPS6KA2	rs11919486	0.0102079	rs12208871	0.00249002	1.61262e-06	rs11919486	0.00340692	rs12208871	0.00182275	2.38629e-06	rs310731	0.103076	rs2178806	0.496501	0.00546354
OPCML_RYR3	rs2246352	0.00248395	rs2467565	0.0110475	2.08358e-05	rs2246352	0.00127693	rs2467565	0.0139976	4.34022e-06	rs1620329	0.402537	rs16971764	0.94511	0.00546798
OPCML_RYR3	rs2246352	0.00248395	rs2467565	0.0110475	2.08358e-05	rs2246352	0.00127693	rs2467565	0.0139976	4.34022e-06	rs101259	0.403015	rs1495286	0.47074	0.00548131
OPCML_RYR3	rs2246352	0.00248395	rs2467565	0.0110475	2.08358e-05	rs2246352	0.00127693	rs2467565	0.0139976	4.34022e-06	rs948208	0.443805	rs2676019	0.350827	0.00549169
OPCML_RYR3	rs2246352	0.00248395	rs2467565	0.0110475	2.08358e-05	rs2246352	0.00127693	rs2467565	0.0139976	4.34022e-06	rs10791264	0.424699	rs11635223	0.348525	0.0055021
OPCML_RYR3	rs2246352	0.00248395	rs2467565	0.0110475	2.08358e-05	rs2246352	0.00127693	rs2467565	0.0139976	4.34022e-06	rs4937732	0.937135	rs2229116	0.785449	0.00550955
CTIF_SNPH	rs8092955	0.00369855	rs76304305	0.0198757	2.23527e-05	rs8092955	0.00618984	rs76304305	0.00946986	6.67673e-06	rs12455557	0.887724	rs6074364	0.720026	0.00550955
ZNF385B_ELMO1	rs2138196	0.00793691	rs918978	0.00248576	3.33789e-06	rs2138196	0.00688748	rs918978	0.00806965	6.52679e-06	rs6750512	0.26241	rs73335572	0.339547	0.00553794
C8orf12_NAV2	rs7018324	0.00947639	rs10734289	0.0357356	4.38133e-06	rs7018324	0.0108908	rs10734289	0.0106364	6.59207e-06	rs11774655	0.771246	rs10500862	0.0684737	0.00554844
FAM167A_NAV2	rs7018324	0.00947639	rs10734289	0.0357356	4.38133e-06	rs7018324	0.0108908	rs10734289	0.0106364	6.59207e-06	rs11774655	0.771246	rs10500862	0.0684737	0.00554844
OPCML_RYR3	rs2246352	0.00248395	rs2467565	0.0110475	2.08358e-05	rs2246352	0.00127693	rs2467565	0.0139976	4.34022e-06	rs1506877	0.293876	rs17817512	0.0535855	0.00554994
OPCML_RYR3	rs2246352	0.00248395	rs2467565	0.0110475	2.08358e-05	rs2246352	0.00127693	rs2467565	0.0139976	4.34022e-06	rs1940011	0.0449211	rs1865497	0.363664	0.00556799
OPCML_RYR3	rs2246352	0.00248395	rs2467565	0.0110475	2.08358e-05	rs2246352	0.00127693	rs2467565	0.0139976	4.34022e-06	rs11223192	0.772977	rs8032622	0.0199167	0.005571
SUMF1_RPS6KA2	rs11919486	0.0102079	rs12208871	0.00249002	1.61262e-06	rs11919486	0.00340692	rs12208871	0.00182275	2.38629e-06	rs11706823	0.191569	rs9355586	0.81821	0.00557552
ZNF385B_ELMO1	rs2138196	0.00793691	rs918978	0.00248576	3.33789e-06	rs2138196	0.00688748	rs918978	0.00806965	6.52679e-06	rs4894104	0.218771	rs13309001	0.225473	0.00557703
CTNND2_NRG3	rs1302802	0.00654083	rs11191761	0.00203088	3.53422e-05	rs1302802	0.00664087	rs11191761	0.0050252	9.22742e-06	rs2907105	0.205799	rs1336286	0.530529	0.00558005
TMEM97P2_SLC24A3	rs7836543	0.00344083	rs7264540	0.00151951	8.00358e-06	rs7836543	0.0041721	rs7264540	0.00109285	9.24158e-06	rs6586944	0.601378	rs6081622	0.566674	0.00558005
LOC101928114_LOC101928703	rs12491137	0.00301922	rs6840100	0.00817229	2.10237e-05	rs12491137	0.00964067	rs6840100	0.00967524	9.30081e-06	rs1464240	0.277486	rs12645487	0.596638	0.00559972
OPCML_RYR3	rs2246352	0.00248395	rs2467565	0.0110475	2.08358e-05	rs2246352	0.00127693	rs2467565	0.0139976	4.34022e-06	rs2659611	0.924	rs10153042	0.246985	0.00560123
C8orf12_NAV2	rs7018324	0.00947639	rs10734289	0.0357356	4.38133e-06	rs7018324	0.0108908	rs10734289	0.0106364	6.59207e-06	rs11774655	0.779841	rs12364788	0.116714	0.00561641
FAM167A_NAV2	rs7018324	0.00947639	rs10734289	0.0357356	4.38133e-06	rs7018324	0.0108908	rs10734289	0.0106364	6.59207e-06	rs11774655	0.779841	rs12364788	0.116714	0.00561641
CTNND2_NRG3	rs1302802	0.00654083	rs11191761	0.00203088	3.53422e-05	rs1302802	0.00664087	rs11191761	0.0050252	9.22742e-06	rs249268	0.310088	rs12358612	0.44269	0.00561793
OPCML_RYR3	rs2246352	0.00248395	rs2467565	0.0110475	2.08358e-05	rs2246352	0.00127693	rs2467565	0.0139976	4.34022e-06	rs2078454	0.0866462	rs16971602	0.152458	0.00564078
OPCML_RYR3	rs2246352	0.00248395	rs2467565	0.0110475	2.08358e-05	rs2246352	0.00127693	rs2467565	0.0139976	4.34022e-06	rs1007018	0.381942	rs16958116	0.0779947	0.00564231
OPCML_RYR3	rs2246352	0.00248395	rs2467565	0.0110475	2.08358e-05	rs2246352	0.00127693	rs2467565	0.0139976	4.34022e-06	rs1784176	0.0976373	rs12439280	0.552806	0.00564536
CTNND2_NRG3	rs1302802	0.00654083	rs11191761	0.00203088	3.53422e-05	rs1302802	0.00664087	rs11191761	0.0050252	9.22742e-06	rs2973515	0.928205	rs11195073	0.152638	0.00565301
C8orf12_NAV2	rs7018324	0.00947639	rs10734289	0.0357356	4.38133e-06	rs7018324	0.0108908	rs10734289	0.0106364	6.59207e-06	rs10105588	0.576015	rs831457	0.404831	0.00567293
C8orf12_NAV2	rs7018324	0.00947639	rs10734289	0.0357356	4.38133e-06	rs7018324	0.0108908	rs10734289	0.0106364	6.59207e-06	rs9644737	0.448059	rs11025336	0.553634	0.00568369
FAM167A_NAV2	rs7018324	0.00947639	rs10734289	0.0357356	4.38133e-06	rs7018324	0.0108908	rs10734289	0.0106364	6.59207e-06	rs9644737	0.448059	rs11025336	0.553634	0.00568369
OPCML_RYR3	rs2246352	0.00248395	rs2467565	0.0110475	2.08358e-05	rs2246352	0.00127693	rs2467565	0.0139976	4.34022e-06	rs11602730	0.496209	rs8031176	0.372923	0.00568677
OPCML_RYR3	rs2246352	0.00248395	rs2467565	0.0110475	2.08358e-05	rs2246352	0.00127693	rs2467565	0.0139976	4.34022e-06	rs1911252	0.522544	rs11633387	0.441533	0.00569601
OPCML_RYR3	rs2246352	0.00248395	rs2467565	0.0110475	2.08358e-05	rs2246352	0.00127693	rs2467565	0.0139976	4.34022e-06	rs10894669	0.946419	rs12909478	0.128806	0.00570373
ALX4_RBFOX1	rs10838251	0.0239634	rs653127	0.000606163	1.27775e-05	rs10838251	0.0101609	rs653127	0.000301475	7.29136e-06	rs7108942	0.0175356	rs12445315	0.868076	0.00573003
ALX4_RBFOX1	rs10838251	0.0239634	rs653127	0.000606163	1.27775e-05	rs10838251	0.0101609	rs653127	0.000301475	7.29136e-06	rs10769035	0.57487	rs1352154	0.961046	0.00573935
CTNND2_NRG3	rs1302802	0.00654083	rs11191761	0.00203088	3.53422e-05	rs1302802	0.00664087	rs11191761	0.0050252	9.22742e-06	rs254125	0.989955	rs11195073	0.177936	0.00574246
CTNND2_NRG3	rs1302802	0.00654083	rs11191761	0.00203088	3.53422e-05	rs1302802	0.00664087	rs11191761	0.0050252	9.22742e-06	rs11745876	0.271336	rs1546157	0.0126788	0.00575335
OPCML_RYR3	rs2246352	0.00248395	rs2467565	0.0110475	2.08358e-05	rs2246352	0.00127693	rs2467565	0.0139976	4.34022e-06	rs7107699	0.700126	rs2643364	0.998817	0.00575647
ZNF385B_ELMO1	rs2138196	0.00793691	rs918978	0.00248576	3.33789e-06	rs2138196	0.00688748	rs918978	0.00806965	6.52679e-06	rs11904349	0.0581766	rs17418639	0.353622	0.00576427
CTNND2_NRG3	rs1302802	0.00654083	rs11191761	0.00203088	3.53422e-05	rs1302802	0.00664087	rs11191761	0.0050252	9.22742e-06	rs17802557	0.611387	rs11192702	0.526911	0.00577364
ZNF385B_ELMO1	rs2138196	0.00793691	rs918978	0.00248576	3.33789e-06	rs2138196	0.00688748	rs918978	0.00806965	6.52679e-06	rs3112935	0.796183	rs11973351	0.35672	0.00577676
ALX4_RBFOX1	rs10838251	0.0239634	rs653127	0.000606163	1.27775e-05	rs10838251	0.0101609	rs653127	0.000301475	7.29136e-06	rs116552803	0.253584	rs9939591	0.338399	0.00577676
OPCML_RYR3	rs2246352	0.00248395	rs2467565	0.0110475	2.08358e-05	rs2246352	0.00127693	rs2467565	0.0139976	4.34022e-06	rs10894669	0.933832	rs892779	0.749243	0.00578302
CTNND2_NRG3	rs1302802	0.00654083	rs11191761	0.00203088	3.53422e-05	rs1302802	0.00664087	rs11191761	0.0050252	9.22742e-06	rs31865	0.750622	rs12265675	0.759315	0.00578772
OPCML_RYR3	rs2246352	0.00248395	rs2467565	0.0110475	2.08358e-05	rs2246352	0.00127693	rs2467565	0.0139976	4.34022e-06	rs750270	0.581527	rs2291730	0.469324	0.005794
CTNND2_NRG3	rs1302802	0.00654083	rs11191761	0.00203088	3.53422e-05	rs1302802	0.00664087	rs11191761	0.0050252	9.22742e-06	rs1500158	0.0652629	rs4536149	0.415336	0.00580499
ROBO1_HTR2A	rs6802127	0.0120295	rs2070039	0.00622697	4.7006e-06	rs6802127	0.0094642	rs2070039	0.00605746	5.43581e-06	rs2077753	0.531092	rs4142900	0.534212	0.00580813
OPCML_RYR3	rs2246352	0.00248395	rs2467565	0.0110475	2.08358e-05	rs2246352	0.00127693	rs2467565	0.0139976	4.34022e-06	rs7107264	0.789306	rs919472	0.650184	0.00580971
ALX4_RBFOX1	rs10838251	0.0239634	rs653127	0.000606163	1.27775e-05	rs10838251	0.0101609	rs653127	0.000301475	7.29136e-06	rs9971516	0.692361	rs1891332	0.68572	0.00581758
ALX4_RBFOX1	rs10838251	0.0239634	rs653127	0.000606163	1.27775e-05	rs10838251	0.0101609	rs653127	0.000301475	7.29136e-06	rs897005	0.132912	rs8047060	0.783924	0.00583019
LINC01133_TCERG1L	rs59975218	0.000572709	rs2918110	0.0103349	4.83673e-06	rs59975218	0.000727305	rs2918110	0.00906449	2.61111e-06	rs12144158	0.27737	rs7094311	0.112583	0.00583968
SLAMF9_TCERG1L	rs59975218	0.000572709	rs2918110	0.0103349	4.83673e-06	rs59975218	0.000727305	rs2918110	0.00906449	2.61111e-06	rs12144158	0.27737	rs7094311	0.112583	0.00583968
CD247_CYP4F8	rs864537	0.000444359	rs2239367*	0.01233	8.33529e-06	rs864537	0.000439251	rs2239367*	0.00637621	8.88046e-06	rs870875	0.424102	rs11668616	0.538707	0.00584759
ALX4_RBFOX1	rs10838251	0.0239634	rs653127	0.000606163	1.27775e-05	rs10838251	0.0101609	rs653127	0.000301475	7.29136e-06	rs2013594	0.954036	rs2035247	0.31538	0.00585234
ALX4_RBFOX1	rs10838251	0.0239634	rs653127	0.000606163	1.27775e-05	rs10838251	0.0101609	rs653127	0.000301475	7.29136e-06	rs79936520	0.646871	rs1358489	0.833353	0.00585869
OPCML_RYR3	rs2246352	0.00248395	rs2467565	0.0110475	2.08358e-05	rs2246352	0.00127693	rs2467565	0.0139976	4.34022e-06	rs11223270	0.235264	rs6495130	0.577518	0.00586027
OPCML_RYR3	rs2246352	0.00248395	rs2467565	0.0110475	2.08358e-05	rs2246352	0.00127693	rs2467565	0.0139976	4.34022e-06	rs1007018	0.346573	rs4780150	0.278576	0.00586821
SUMF1_RPS6KA2	rs11919486	0.0102079	rs12208871	0.00249002	1.61262e-06	rs11919486	0.00340692	rs12208871	0.00182275	2.38629e-06	rs13099918	0.671487	rs3799630	0.0578815	0.0058698
CTNND2_NRG3	rs1302802	0.00654083	rs11191761	0.00203088	3.53422e-05	rs1302802	0.00664087	rs11191761	0.0050252	9.22742e-06	rs26001	0.792301	rs1481129	0.350586	0.00587298
CTNND2_NRG3	rs1302802	0.00654083	rs11191761	0.00203088	3.53422e-05	rs1302802	0.00664087	rs11191761	0.0050252	9.22742e-06	rs59442633	0.310105	rs17100775	0.77232	0.00591289
ALX4_RBFOX1	rs10838251	0.0239634	rs653127	0.000606163	1.27775e-05	rs10838251	0.0101609	rs653127	0.000301475	7.29136e-06	rs7122149	0.0751553	rs4786784	0.810374	0.0059177
OPCML_RYR3	rs2246352	0.00248395	rs2467565	0.0110475	2.08358e-05	rs2246352	0.00127693	rs2467565	0.0139976	4.34022e-06	rs7104890	0.463959	rs61561548	0.973441	0.00594018
ROBO1_HTR2A	rs6802127	0.0120295	rs2070039	0.00622697	4.7006e-06	rs6802127	0.0094642	rs2070039	0.00605746	5.43581e-06	rs1444480	0.726297	rs1928040	0.526227	0.00594018
OPCML_RYR3	rs2246352	0.00248395	rs2467565	0.0110475	2.08358e-05	rs2246352	0.00127693	rs2467565	0.0139976	4.34022e-06	rs750270	0.575293	rs735545	0.253118	0.00595953
ZNF385B_ELMO1	rs2138196	0.00793691	rs918978	0.00248576	3.33789e-06	rs2138196	0.00688748	rs918978	0.00806965	6.52679e-06	rs3112943	0.0296567	rs2724012	0.552978	0.00596922
LINC01133_TCERG1L	rs59975218	0.000572709	rs2918110	0.0103349	4.83673e-06	rs59975218	0.000727305	rs2918110	0.00906449	2.61111e-06	rs2249707	0.692083	rs10765046	0.0548038	0.00597084
SLAMF9_TCERG1L	rs59975218	0.000572709	rs2918110	0.0103349	4.83673e-06	rs59975218	0.000727305	rs2918110	0.00906449	2.61111e-06	rs2249707	0.692083	rs10765046	0.0548038	0.00597084
OPCML_RYR3	rs2246352	0.00248395	rs2467565	0.0110475	2.08358e-05	rs2246352	0.00127693	rs2467565	0.0139976	4.34022e-06	rs11223336	0.540592	rs7496234	0.512355	0.00597408
ITGA8_NRAP	rs7908139	0.00969138	rs12243176	0.00139991	1.40563e-06	rs7908139	0.00802033	rs12243176	0.000943634	1.64197e-06	rs34102687	0.537939	rs11196389	0.7301	0.00597569
CTNND2_NRG3	rs1302802	0.00654083	rs11191761	0.00203088	3.53422e-05	rs1302802	0.00664087	rs11191761	0.0050252	9.22742e-06	rs1638362	0.927977	rs4536149	0.441435	0.00597731
ZNF385B_ELMO1	rs2138196	0.00793691	rs918978	0.00248576	3.33789e-06	rs2138196	0.00688748	rs918978	0.00806965	6.52679e-06	rs3112944	0.033765	rs2723998	0.634046	0.00598866
AFAP1_PCDH7	rs4619890	0.00292835	rs10001740	0.0135503	4.81704e-06	rs4619890	0.0021511	rs10001740	0.00587307	2.39968e-06	rs2107178	0.75379	rs4524343	0.927905	0.00599516
ERC2_TNC	rs7637114	0.00165001	rs7035322	0.0436918	1.66422e-06	rs7637114	0.0037144	rs7035322	0.0120942	4.87883e-06	rs6769469	0.648069	rs7035322	0.273878	0.00599516
ZNF385B_ELMO1	rs2138196	0.00793691	rs918978	0.00248576	3.33789e-06	rs2138196	0.00688748	rs918978	0.00806965	6.52679e-06	rs16866864	0.538726	rs13241143	0.355249	0.00599678
OPCML_RYR3	rs2246352	0.00248395	rs2467565	0.0110475	2.08358e-05	rs2246352	0.00127693	rs2467565	0.0139976	4.34022e-06	rs1793264	0.685487	rs2596240	0.470587	0.00600166
OPCML_RYR3	rs2246352	0.00248395	rs2467565	0.0110475	2.08358e-05	rs2246352	0.00127693	rs2467565	0.0139976	4.34022e-06	rs3923727	0.0624435	rs581954	0.303242	0.00601631
OPCML_RYR3	rs2246352	0.00248395	rs2467565	0.0110475	2.08358e-05	rs2246352	0.00127693	rs2467565	0.0139976	4.34022e-06	rs1395504	0.497909	rs8040629	0.910435	0.00601794
FAM167A_NAV2	rs7018324	0.00947639	rs10734289	0.0357356	4.38133e-06	rs7018324	0.0108908	rs10734289	0.0106364	6.59207e-06	rs4840563	0.762407	rs11025282	0.0331592	0.00603754
OPCML_RYR3	rs2246352	0.00248395	rs2467565	0.0110475	2.08358e-05	rs2246352	0.00127693	rs2467565	0.0139976	4.34022e-06	rs2853048	0.67453	rs1343900	0.131784	0.00604082
MYO5A_GNG7	rs1669859	0.00762599	rs759065	0.00596064	3.22842e-06	rs1669859	0.00504878	rs759065	0.00621568	3.01324e-06	rs72736657	0.348834	rs887030	0.45881	0.00604573
SUMF1_RPS6KA2	rs11919486	0.0102079	rs12208871	0.00249002	1.61262e-06	rs11919486	0.00340692	rs12208871	0.00182275	2.38629e-06	rs9990361	0.421969	rs9356500	0.22293	0.00605065
OPCML_RYR3	rs2246352	0.00248395	rs2467565	0.0110475	2.08358e-05	rs2246352	0.00127693	rs2467565	0.0139976	4.34022e-06	rs2512714	0.0710332	rs16957135	0.439352	0.00606871
OPCML_RYR3	rs2246352	0.00248395	rs2467565	0.0110475	2.08358e-05	rs2246352	0.00127693	rs2467565	0.0139976	4.34022e-06	rs7121966	0.344624	rs8025855	0.2798	0.00606871
CTNND2_NRG3	rs1302802	0.00654083	rs11191761	0.00203088	3.53422e-05	rs1302802	0.00664087	rs11191761	0.0050252	9.22742e-06	rs10462670	0.148225	rs955318	0.680278	0.00607365
OPCML_RYR3	rs2246352	0.00248395	rs2467565	0.0110475	2.08358e-05	rs2246352	0.00127693	rs2467565	0.0139976	4.34022e-06	rs73598479	0.400187	rs16958087	0.104006	0.00608354
OPCML_RYR3	rs2246352	0.00248395	rs2467565	0.0110475	2.08358e-05	rs2246352	0.00127693	rs2467565	0.0139976	4.34022e-06	rs4130016	0.417634	rs62010993	0.530428	0.00610667
TMEM97P2_SLC24A3	rs7836543	0.00344083	rs7264540	0.00151951	8.00358e-06	rs7836543	0.0041721	rs7264540	0.00109285	9.24158e-06	rs28523933	0.637326	rs4814857	0.0264474	0.00611329
ITGA8_NRAP	rs7908139	0.00969138	rs12243176	0.00139991	1.40563e-06	rs7908139	0.00802033	rs12243176	0.000943634	1.64197e-06	rs72781840	0.859879	rs2286742	0.452444	0.00615653
TMEM97P2_SLC24A3	rs7836543	0.00344083	rs7264540	0.00151951	8.00358e-06	rs7836543	0.0041721	rs7264540	0.00109285	9.24158e-06	rs7826784	0.547442	rs6046200	0.809972	0.00617157
OPCML_RYR3	rs2246352	0.00248395	rs2467565	0.0110475	2.08358e-05	rs2246352	0.00127693	rs2467565	0.0139976	4.34022e-06	rs10750523	0.851611	rs35902297	0.587855	0.00617659
ERC2_TNC	rs7637114	0.00165001	rs7035322	0.0436918	1.66422e-06	rs7637114	0.0037144	rs7035322	0.0120942	4.87883e-06	rs1463767	0.148945	rs1330362	0.379714	0.00618162
OPCML_RYR3	rs2246352	0.00248395	rs2467565	0.0110475	2.08358e-05	rs2246352	0.00127693	rs2467565	0.0139976	4.34022e-06	rs728341	0.893323	rs8033323	0.193464	0.00618665
OPCML_RYR3	rs2246352	0.00248395	rs2467565	0.0110475	2.08358e-05	rs2246352	0.00127693	rs2467565	0.0139976	4.34022e-06	rs10791292	0.53791	rs12909478	0.126531	0.00619168
CTNND2_NRG3	rs1302802	0.00654083	rs11191761	0.00203088	3.53422e-05	rs1302802	0.00664087	rs11191761	0.0050252	9.22742e-06	rs16901689	0.928697	rs1024193	0.945963	0.00620008
ALX4_RBFOX1	rs10838251	0.0239634	rs653127	0.000606163	1.27775e-05	rs10838251	0.0101609	rs653127	0.000301475	7.29136e-06	rs10769035	0.574374	rs17664315	0.98393	0.00620177
OPCML_RYR3	rs2246352	0.00248395	rs2467565	0.0110475	2.08358e-05	rs2246352	0.00127693	rs2467565	0.0139976	4.34022e-06	rs10791292	0.560549	rs11636955	0.198202	0.00620345
SUMF1_RPS6KA2	rs11919486	0.0102079	rs12208871	0.00249002	1.61262e-06	rs11919486	0.00340692	rs12208871	0.00182275	2.38629e-06	rs113151330	0.611741	rs1106933	0.88001	0.00621018
ERC2_TNC	rs7637114	0.00165001	rs7035322	0.0436918	1.66422e-06	rs7637114	0.0037144	rs7035322	0.0120942	4.87883e-06	rs815443	0.0208977	rs10982536	0.625178	0.00621018
CTNND2_NRG3	rs1302802	0.00654083	rs11191761	0.00203088	3.53422e-05	rs1302802	0.00664087	rs11191761	0.0050252	9.22742e-06	rs249268	0.274993	rs501376	0.146589	0.00621186
ERC2_TNC	rs7637114	0.00165001	rs7035322	0.0436918	1.66422e-06	rs7637114	0.0037144	rs7035322	0.0120942	4.87883e-06	rs6769469	0.679921	rs1330351	0.115238	0.00622367
CTNND2_NRG3	rs1302802	0.00654083	rs11191761	0.00203088	3.53422e-05	rs1302802	0.00664087	rs11191761	0.0050252	9.22742e-06	rs254125	0.993131	rs2064588	0.526647	0.00623211
ZNF385B_ELMO1	rs2138196	0.00793691	rs918978	0.00248576	3.33789e-06	rs2138196	0.00688748	rs918978	0.00806965	6.52679e-06	rs7574741	0.737295	rs2723998	0.636557	0.00626091
ALX4_RBFOX1	rs10838251	0.0239634	rs653127	0.000606163	1.27775e-05	rs10838251	0.0101609	rs653127	0.000301475	7.29136e-06	rs10769029	0.244387	rs11077066	0.694509	0.00626601
NLN_DCHS1	rs10096	0.0142815	rs937856	0.00796823	2.26529e-05	rs10096	0.00509492	rs937856	0.00601036	2.97439e-06	rs34981	0.902315	rs12419946	0.945765	0.00627111
ALX4_RBFOX1	rs10838251	0.0239634	rs653127	0.000606163	1.27775e-05	rs10838251	0.0101609	rs653127	0.000301475	7.29136e-06	rs7122149	0.0816581	rs758470	0.238464	0.00628302
SUMF1_RPS6KA2	rs11919486	0.0102079	rs12208871	0.00249002	1.61262e-06	rs11919486	0.00340692	rs12208871	0.00182275	2.38629e-06	rs2322678	0.0864995	rs4709122	0.066429	0.00628643
OPCML_RYR3	rs2246352	0.00248395	rs2467565	0.0110475	2.08358e-05	rs2246352	0.00127693	rs2467565	0.0139976	4.34022e-06	rs11223384	0.152058	rs17817512	0.0561527	0.00628814
CTNND2_NRG3	rs1302802	0.00654083	rs11191761	0.00203088	3.53422e-05	rs1302802	0.00664087	rs11191761	0.0050252	9.22742e-06	rs32119	0.230947	rs955318	0.707234	0.00629667
OPCML_RYR3	rs2246352	0.00248395	rs2467565	0.0110475	2.08358e-05	rs2246352	0.00127693	rs2467565	0.0139976	4.34022e-06	rs12805206	0.701707	rs12593536	0.952291	0.00630693
ALX4_RBFOX1	rs10838251	0.0239634	rs653127	0.000606163	1.27775e-05	rs10838251	0.0101609	rs653127	0.000301475	7.29136e-06	rs7126360	0.0399861	rs11861232	0.444105	0.00631549
ALX4_RBFOX1	rs10838251	0.0239634	rs653127	0.000606163	1.27775e-05	rs10838251	0.0101609	rs653127	0.000301475	7.29136e-06	rs7925657	0.0297859	rs7196181	0.732638	0.00631549
CTIF_SNPH	rs8092955	0.00369855	rs76304305	0.0198757	2.23527e-05	rs8092955	0.00618984	rs76304305	0.00946986	6.67673e-06	rs16949865	0.29184	rs2146662	0.259461	0.00632406
OPCML_RYR3	rs2246352	0.00248395	rs2467565	0.0110475	2.08358e-05	rs2246352	0.00127693	rs2467565	0.0139976	4.34022e-06	rs2659611	0.905228	rs28612107	0.507404	0.00632577
LINC01133_TCERG1L	rs59975218	0.000572709	rs2918110	0.0103349	4.83673e-06	rs59975218	0.000727305	rs2918110	0.00906449	2.61111e-06	rs1317986	0.24562	rs1370869	0.340945	0.00633952
CTNND2_NRG3	rs1302802	0.00654083	rs11191761	0.00203088	3.53422e-05	rs1302802	0.00664087	rs11191761	0.0050252	9.22742e-06	rs2251418	0.603862	rs7088269	0.977992	0.00634124
OPCML_RYR3	rs2246352	0.00248395	rs2467565	0.0110475	2.08358e-05	rs2246352	0.00127693	rs2467565	0.0139976	4.34022e-06	rs6590701	0.591916	rs1865497	0.407765	0.0063464
OPCML_RYR3	rs2246352	0.00248395	rs2467565	0.0110475	2.08358e-05	rs2246352	0.00127693	rs2467565	0.0139976	4.34022e-06	rs11223270	0.23964	rs16957135	0.44498	0.00634812
OPCML_RYR3	rs2246352	0.00248395	rs2467565	0.0110475	2.08358e-05	rs2246352	0.00127693	rs2467565	0.0139976	4.34022e-06	rs60928814	0.850215	rs28483752	0.218924	0.00635157
C8orf12_NAV2	rs7018324	0.00947639	rs10734289	0.0357356	4.38133e-06	rs7018324	0.0108908	rs10734289	0.0106364	6.59207e-06	rs1435282	0.462649	rs7938698	0.509965	0.00635329
CTNND2_NRG3	rs1302802	0.00654083	rs11191761	0.00203088	3.53422e-05	rs1302802	0.00664087	rs11191761	0.0050252	9.22742e-06	rs10036380	0.336021	rs34471322	0.10451	0.00635329
OPCML_RYR3	rs2246352	0.00248395	rs2467565	0.0110475	2.08358e-05	rs2246352	0.00127693	rs2467565	0.0139976	4.34022e-06	rs11223384	0.1426	rs2229116	0.90328	0.00635501
OPCML_RYR3	rs2246352	0.00248395	rs2467565	0.0110475	2.08358e-05	rs2246352	0.00127693	rs2467565	0.0139976	4.34022e-06	rs4130016	0.380477	rs61561548	0.991141	0.00636537
OPCML_RYR3	rs2246352	0.00248395	rs2467565	0.0110475	2.08358e-05	rs2246352	0.00127693	rs2467565	0.0139976	4.34022e-06	rs4430517	0.667821	rs17236385	0.989647	0.00637055
SUMF1_RPS6KA2	rs11919486	0.0102079	rs12208871	0.00249002	1.61262e-06	rs11919486	0.00340692	rs12208871	0.00182275	2.38629e-06	rs310708	0.373743	rs3799623	0.272999	0.00637747
OPCML_RYR3	rs2246352	0.00248395	rs2467565	0.0110475	2.08358e-05	rs2246352	0.00127693	rs2467565	0.0139976	4.34022e-06	rs11223251	0.161481	rs1077409	0.793535	0.00638093
LOC101928114_LOC101928703	rs12491137	0.00301922	rs6840100	0.00817229	2.10237e-05	rs12491137	0.00964067	rs6840100	0.00967524	9.30081e-06	rs6550259	0.862174	rs75134552	0.438506	0.00639826
OPCML_RYR3	rs2246352	0.00248395	rs2467565	0.0110475	2.08358e-05	rs2246352	0.00127693	rs2467565	0.0139976	4.34022e-06	rs7342163	0.300139	rs6495130	0.576986	0.0064
OPCML_RYR3	rs2246352	0.00248395	rs2467565	0.0110475	2.08358e-05	rs2246352	0.00127693	rs2467565	0.0139976	4.34022e-06	rs78247979	0.834663	rs16970823	0.875452	0.00640174
CTNND2_NRG3	rs1302802	0.00654083	rs11191761	0.00203088	3.53422e-05	rs1302802	0.00664087	rs11191761	0.0050252	9.22742e-06	rs6883905	0.584348	rs72825448	0.839142	0.00640869
OPCML_RYR3	rs2246352	0.00248395	rs2467565	0.0110475	2.08358e-05	rs2246352	0.00127693	rs2467565	0.0139976	4.34022e-06	rs10791243	0.518582	rs2467565	0.136352	0.00641217
AFAP1_PCDH7	rs4619890	0.00292835	rs10001740	0.0135503	4.81704e-06	rs4619890	0.0021511	rs10001740	0.00587307	2.39968e-06	rs4696771	0.302007	rs10008420	0.752105	0.00641739
OPCML_RYR3	rs2246352	0.00248395	rs2467565	0.0110475	2.08358e-05	rs2246352	0.00127693	rs2467565	0.0139976	4.34022e-06	rs10894670	0.425658	rs2643364	0.967161	0.00642436
ERC2_TNC	rs7637114	0.00165001	rs7035322	0.0436918	1.66422e-06	rs7637114	0.0037144	rs7035322	0.0120942	4.87883e-06	rs2362852	0.768722	rs7847271	0.294472	0.00644007
FAM167A_NAV2	rs7018324	0.00947639	rs10734289	0.0357356	4.38133e-06	rs7018324	0.0108908	rs10734289	0.0106364	6.59207e-06	rs6989817	0.413985	rs1820351	0.376962	0.00644881
TLE1_C10orf107	rs1342478	0.0147804	rs10761589	0.00995665	1.43629e-05	rs1342478	0.0106235	rs10761589	0.0106979	7.19704e-06	rs911639	0.40445	rs6479773	0.0698575	0.00646458
NLN_RPL21P94	rs10096	0.012516	rs3741277	0.00356845	1.98502e-05	rs10096	0.0044938	rs3741277	0.00211348	3.02785e-06	rs6862886	0.74113	rs10839590	0.475363	0.0064716
ALX4_RBFOX1	rs10838251	0.0239634	rs653127	0.000606163	1.27775e-05	rs10838251	0.0101609	rs653127	0.000301475	7.29136e-06	rs7126360	0.0412834	rs4490018	0.555918	0.00647512
SUMF1_RPS6KA2	rs11919486	0.0102079	rs12208871	0.00249002	1.61262e-06	rs11919486	0.00340692	rs12208871	0.00182275	2.38629e-06	rs9864595	0.727371	rs960145	0.780978	0.00648919
AFAP1_PCDH7	rs4619890	0.00292835	rs10001740	0.0135503	4.81704e-06	rs4619890	0.0021511	rs10001740	0.00587307	2.39968e-06	rs17382358	0.121587	rs4532197	0.349334	0.00648919
OPCML_RYR3	rs2246352	0.00248395	rs2467565	0.0110475	2.08358e-05	rs2246352	0.00127693	rs2467565	0.0139976	4.34022e-06	rs2725438	0.131165	rs12906709	0.523357	0.00650153
CTNND2_NRG3	rs1302802	0.00654083	rs11191761	0.00203088	3.53422e-05	rs1302802	0.00664087	rs11191761	0.0050252	9.22742e-06	rs1501772	0.0800276	rs2246633	0.42295	0.00651743
OPCML_RYR3	rs2246352	0.00248395	rs2467565	0.0110475	2.08358e-05	rs2246352	0.00127693	rs2467565	0.0139976	4.34022e-06	rs7119431	0.0855324	rs7176762	0.816378	0.00654758
CTNND2_NRG3	rs1302802	0.00654083	rs11191761	0.00203088	3.53422e-05	rs1302802	0.00664087	rs11191761	0.0050252	9.22742e-06	rs11750088	0.230917	rs12415032	0.879271	0.00654758
OPCML_RYR3	rs2246352	0.00248395	rs2467565	0.0110475	2.08358e-05	rs2246352	0.00127693	rs2467565	0.0139976	4.34022e-06	rs10894646	0.409125	rs7498093	0.882679	0.00655113
OPCML_RYR3	rs2246352	0.00248395	rs2467565	0.0110475	2.08358e-05	rs2246352	0.00127693	rs2467565	0.0139976	4.34022e-06	rs4936175	0.730914	rs4780111	0.845686	0.00656359
OPCML_RYR3	rs2246352	0.00248395	rs2467565	0.0110475	2.08358e-05	rs2246352	0.00127693	rs2467565	0.0139976	4.34022e-06	rs11223150	0.419017	rs7176438	0.786643	0.00657608
TPRKBP1_FBLN5	rs11007188	0.00418626	rs2249954	0.000325292	6.85457e-06	rs11007188	0.00476051	rs2249954	0.000339953	7.3156e-06	rs80204492	0.052072	rs3814835	0.982603	0.00659396
TPRKBP1_LOC102724531	rs11007188	0.00418626	rs2249954	0.000325292	6.85457e-06	rs11007188	0.00476051	rs2249954	0.000339953	7.3156e-06	rs80204492	0.052072	rs3814835	0.982603	0.00659396
ALX4_RBFOX1	rs10838251	0.0239634	rs653127	0.000606163	1.27775e-05	rs10838251	0.0101609	rs653127	0.000301475	7.29136e-06	rs7949067	0.164574	rs10500339	0.722574	0.00660829
ALX4_RBFOX1	rs10838251	0.0239634	rs653127	0.000606163	1.27775e-05	rs10838251	0.0101609	rs653127	0.000301475	7.29136e-06	rs7939723	0.486529	rs17802989	0.429847	0.00661548
CTNND2_NRG3	rs1302802	0.00654083	rs11191761	0.00203088	3.53422e-05	rs1302802	0.00664087	rs11191761	0.0050252	9.22742e-06	rs10037425	0.456631	rs580298	0.227101	0.00662806
CTNND2_NRG3	rs1302802	0.00654083	rs11191761	0.00203088	3.53422e-05	rs1302802	0.00664087	rs11191761	0.0050252	9.22742e-06	rs11745876	0.249146	rs17098807	0.393566	0.00662806
LOC102467224_TAAR7P	rs10057779	0.0283929	rs17061429	0.00214413	8.28012e-06	rs10057779	0.00901773	rs17061429	0.0027352	3.56905e-06	rs7712261	0.222147	rs12664351	0.487559	0.00664969
LOC102467224_TAAR8	rs10057779	0.0283929	rs17061429	0.00214413	8.28012e-06	rs10057779	0.00901773	rs17061429	0.0027352	3.56905e-06	rs7712261	0.222147	rs12664351	0.487559	0.00664969
ZNF385B_ELMO1	rs2138196	0.00793691	rs918978	0.00248576	3.33789e-06	rs2138196	0.00688748	rs918978	0.00806965	6.52679e-06	rs112311282	0.134096	rs6944624	0.556422	0.00665692
MYO5A_GNG7	rs1669859	0.00762599	rs759065	0.00596064	3.22842e-06	rs1669859	0.00504878	rs759065	0.00621568	3.01324e-06	rs1534200	0.767653	rs2058459	0.940767	0.00665873
MYO5A_GNG7	rs1669859	0.00762599	rs759065	0.00596064	3.22842e-06	rs1669859	0.00504878	rs759065	0.00621568	3.01324e-06	rs1967624	0.767314	rs7257500	0.151937	0.00666235
CTNND2_NRG3	rs1302802	0.00654083	rs11191761	0.00203088	3.53422e-05	rs1302802	0.00664087	rs11191761	0.0050252	9.22742e-06	rs31865	0.756458	rs7477796	0.591071	0.00666778
CTIF_SNPH	rs8092955	0.00369855	rs76304305	0.0198757	2.23527e-05	rs8092955	0.00618984	rs76304305	0.00946986	6.67673e-06	rs35843891	0.149706	rs2273955	0.00865851	0.00669136
ALX4_RBFOX1	rs10838251	0.0239634	rs653127	0.000606163	1.27775e-05	rs10838251	0.0101609	rs653127	0.000301475	7.29136e-06	rs79936520	0.64607	rs2160166	0.973536	0.00669136
CTNND2_NRG3	rs1302802	0.00654083	rs11191761	0.00203088	3.53422e-05	rs1302802	0.00664087	rs11191761	0.0050252	9.22742e-06	rs31820	0.452685	rs12250654	0.60252	0.00670045
OPCML_RYR3	rs2246352	0.00248395	rs2467565	0.0110475	2.08358e-05	rs2246352	0.00127693	rs2467565	0.0139976	4.34022e-06	rs7933617	0.167607	rs1343900	0.14288	0.00671138
OPCML_RYR3	rs2246352	0.00248395	rs2467565	0.0110475	2.08358e-05	rs2246352	0.00127693	rs2467565	0.0139976	4.34022e-06	rs11223225	0.0569152	rs12909478	0.130177	0.0067132
NLN_DCHS1	rs10096	0.0142815	rs937856	0.00796823	2.26529e-05	rs10096	0.00509492	rs937856	0.00601036	2.97439e-06	rs6862886	0.735438	rs1876301	0.218217	0.00673329
OPCML_RYR3	rs2246352	0.00248395	rs2467565	0.0110475	2.08358e-05	rs2246352	0.00127693	rs2467565	0.0139976	4.34022e-06	rs2659605	0.284903	rs2676019	0.348658	0.00673695
OPCML_RYR3	rs2246352	0.00248395	rs2467565	0.0110475	2.08358e-05	rs2246352	0.00127693	rs2467565	0.0139976	4.34022e-06	rs101259	0.397869	rs17098	0.236307	0.00673878
NLN_DCHS1	rs10096	0.0142815	rs937856	0.00796823	2.26529e-05	rs10096	0.00509492	rs937856	0.00601036	2.97439e-06	rs34981	0.903613	rs2555141	0.0514613	0.00674427
OPCML_RYR3	rs2246352	0.00248395	rs2467565	0.0110475	2.08358e-05	rs2246352	0.00127693	rs2467565	0.0139976	4.34022e-06	rs7934518	0.295105	rs957467	0.169827	0.00675527
OPCML_RYR3	rs2246352	0.00248395	rs2467565	0.0110475	2.08358e-05	rs2246352	0.00127693	rs2467565	0.0139976	4.34022e-06	rs7938100	0.0641635	rs10519818	0.562858	0.00675527
OPCML_RYR3	rs2246352	0.00248395	rs2467565	0.0110475	2.08358e-05	rs2246352	0.00127693	rs2467565	0.0139976	4.34022e-06	rs7123307	0.716424	rs624438	0.999395	0.00675894
C8orf12_NAV2	rs7018324	0.00947639	rs10734289	0.0357356	4.38133e-06	rs7018324	0.0108908	rs10734289	0.0106364	6.59207e-06	rs11774655	0.76921	rs2289563	0.895956	0.00676261
FAM167A_NAV2	rs7018324	0.00947639	rs10734289	0.0357356	4.38133e-06	rs7018324	0.0108908	rs10734289	0.0106364	6.59207e-06	rs11774655	0.76921	rs2289563	0.895956	0.00676261
OPCML_RYR3	rs2246352	0.00248395	rs2467565	0.0110475	2.08358e-05	rs2246352	0.00127693	rs2467565	0.0139976	4.34022e-06	rs7123002	0.243215	rs35902297	0.570033	0.00677181
CTNND2_NRG3	rs1302802	0.00654083	rs11191761	0.00203088	3.53422e-05	rs1302802	0.00664087	rs11191761	0.0050252	9.22742e-06	rs32274	0.45103	rs1763060	0.22474	0.0067847
ROBO1_HTR2A	rs6802127	0.0120295	rs2070039	0.00622697	4.7006e-06	rs6802127	0.0094642	rs2070039	0.00605746	5.43581e-06	rs66712526	0.13824	rs4942578	0.0626639	0.00678654
ALX4_RBFOX1	rs10838251	0.0239634	rs653127	0.000606163	1.27775e-05	rs10838251	0.0101609	rs653127	0.000301475	7.29136e-06	rs10769035	0.584065	rs2907823	0.305937	0.00679392
ROBO1_TEAD4	rs6802127	0.0176196	rs10774085	0.00460492	5.82481e-06	rs6802127	0.01465	rs10774085	0.00919695	7.27648e-06	rs79113236	0.297893	rs2335331	0.652566	0.00682166
OPCML_RYR3	rs2246352	0.00248395	rs2467565	0.0110475	2.08358e-05	rs2246352	0.00127693	rs2467565	0.0139976	4.34022e-06	rs12271299	0.670087	rs7165389	0.0359634	0.00682352
CTNND2_NRG3	rs1302802	0.00654083	rs11191761	0.00203088	3.53422e-05	rs1302802	0.00664087	rs11191761	0.0050252	9.22742e-06	rs406309	0.822333	rs673049	0.975502	0.00683093
OPCML_RYR3	rs2246352	0.00248395	rs2467565	0.0110475	2.08358e-05	rs2246352	0.00127693	rs2467565	0.0139976	4.34022e-06	rs4937737	0.850917	rs11637619	0.974121	0.00683651
ZNF385B_ELMO1	rs2138196	0.00793691	rs918978	0.00248576	3.33789e-06	rs2138196	0.00688748	rs918978	0.00806965	6.52679e-06	rs2367891	0.110573	rs11973351	0.434865	0.00683836
OPCML_RYR3	rs2246352	0.00248395	rs2467565	0.0110475	2.08358e-05	rs2246352	0.00127693	rs2467565	0.0139976	4.34022e-06	rs4427583	0.739138	rs12914825	0.239731	0.0068775
CTIF_SNPH	rs8092955	0.00369855	rs76304305	0.0198757	2.23527e-05	rs8092955	0.00618984	rs76304305	0.00946986	6.67673e-06	rs10438977	0.949548	rs7354385	0.550696	0.00688123
CTNND2_NRG3	rs1302802	0.00654083	rs11191761	0.00203088	3.53422e-05	rs1302802	0.00664087	rs11191761	0.0050252	9.22742e-06	rs7379525	0.655629	rs11192252	0.325133	0.00688685
OPCML_RYR3	rs2246352	0.00248395	rs2467565	0.0110475	2.08358e-05	rs2246352	0.00127693	rs2467565	0.0139976	4.34022e-06	rs12796925	0.62048	rs16971757	0.339818	0.00689059
ZNF385B_ELMO1	rs2138196	0.00793691	rs918978	0.00248576	3.33789e-06	rs2138196	0.00688748	rs918978	0.00806965	6.52679e-06	rs1588850	0.244014	rs2724012	0.547502	0.00689621
OPCML_RYR3	rs2246352	0.00248395	rs2467565	0.0110475	2.08358e-05	rs2246352	0.00127693	rs2467565	0.0139976	4.34022e-06	rs7934518	0.325207	rs6495228	0.0603733	0.00692438
OPCML_RYR3	rs2246352	0.00248395	rs2467565	0.0110475	2.08358e-05	rs2246352	0.00127693	rs2467565	0.0139976	4.34022e-06	rs12292966	0.545385	rs17236476	0.221891	0.00692626
SUMF1_RPS6KA2	rs11919486	0.0102079	rs12208871	0.00249002	1.61262e-06	rs11919486	0.00340692	rs12208871	0.00182275	2.38629e-06	rs9862263	0.0596822	rs2178806	0.472447	0.00693568
OPCML_RYR3	rs2246352	0.00248395	rs2467565	0.0110475	2.08358e-05	rs2246352	0.00127693	rs2467565	0.0139976	4.34022e-06	rs4076157	0.739216	rs9302270	0.784601	0.00693945
OPCML_RYR3	rs2246352	0.00248395	rs2467565	0.0110475	2.08358e-05	rs2246352	0.00127693	rs2467565	0.0139976	4.34022e-06	rs11223150	0.382888	rs17817299	0.740413	0.00694323
OPCML_RYR3	rs2246352	0.00248395	rs2467565	0.0110475	2.08358e-05	rs2246352	0.00127693	rs2467565	0.0139976	4.34022e-06	rs11223299	0.556328	rs12901404	0.127827	0.00694511
OPCML_RYR3	rs2246352	0.00248395	rs2467565	0.0110475	2.08358e-05	rs2246352	0.00127693	rs2467565	0.0139976	4.34022e-06	rs7130397	0.326833	rs16971757	0.349182	0.00694511
OPCML_RYR3	rs2246352	0.00248395	rs2467565	0.0110475	2.08358e-05	rs2246352	0.00127693	rs2467565	0.0139976	4.34022e-06	rs60928814	0.875353	rs4780167	0.721513	0.006947
ZNF385B_ELMO1	rs2138196	0.00793691	rs918978	0.00248576	3.33789e-06	rs2138196	0.00688748	rs918978	0.00806965	6.52679e-06	rs1554261	0.366085	rs4723597	0.910222	0.00694889
C8orf12_NAV2	rs7018324	0.00947639	rs10734289	0.0357356	4.38133e-06	rs7018324	0.0108908	rs10734289	0.0106364	6.59207e-06	rs10105588	0.588912	rs10500855	0.872313	0.00695834
CTNND2_NRG3	rs1302802	0.00654083	rs11191761	0.00203088	3.53422e-05	rs1302802	0.00664087	rs11191761	0.0050252	9.22742e-06	rs2057795	0.383253	rs501376	0.144661	0.00696023
AFAP1_PCDH7	rs4619890	0.00292835	rs10001740	0.0135503	4.81704e-06	rs4619890	0.0021511	rs10001740	0.00587307	2.39968e-06	rs4689851	0.0883088	rs2201945	0.619983	0.00697538
ZNF385B_ELMO1	rs2138196	0.00793691	rs918978	0.00248576	3.33789e-06	rs2138196	0.00688748	rs918978	0.00806965	6.52679e-06	rs1474075	0.0594841	rs1882071	0.728374	0.00699817
CTNND2_NRG3	rs1302802	0.00654083	rs11191761	0.00203088	3.53422e-05	rs1302802	0.00664087	rs11191761	0.0050252	9.22742e-06	rs32119	0.244769	rs2247247	0.399737	0.00700008
SUMF1_RPS6KA2	rs11919486	0.0102079	rs12208871	0.00249002	1.61262e-06	rs11919486	0.00340692	rs12208871	0.00182275	2.38629e-06	rs12152235	0.741424	rs2178806	0.493995	0.00702868
AFAP1_PCDH7	rs4619890	0.00292835	rs10001740	0.0135503	4.81704e-06	rs4619890	0.0021511	rs10001740	0.00587307	2.39968e-06	rs1106248	0.79485	rs4607173	0.453871	0.00702868
ALX4_RBFOX1	rs10838251	0.0239634	rs653127	0.000606163	1.27775e-05	rs10838251	0.0101609	rs653127	0.000301475	7.29136e-06	rs7108942	0.0136431	rs17144513	0.793559	0.00702868
C8orf12_NAV2	rs7018324	0.00947639	rs10734289	0.0357356	4.38133e-06	rs7018324	0.0108908	rs10734289	0.0106364	6.59207e-06	rs11780980	0.827344	rs17531257	0.362075	0.00703824
FAM167A_NAV2	rs7018324	0.00947639	rs10734289	0.0357356	4.38133e-06	rs7018324	0.0108908	rs10734289	0.0106364	6.59207e-06	rs11780980	0.827344	rs17531257	0.362075	0.00703824
ZNF385B_ELMO1	rs2138196	0.00793691	rs918978	0.00248576	3.33789e-06	rs2138196	0.00688748	rs918978	0.00806965	6.52679e-06	rs1581253	0.543657	rs6962537	0.498769	0.00704207
OPCML_RYR3	rs2246352	0.00248395	rs2467565	0.0110475	2.08358e-05	rs2246352	0.00127693	rs2467565	0.0139976	4.34022e-06	rs4937745	0.093049	rs12324605	0.88416	0.00704398
OPCML_RYR3	rs2246352	0.00248395	rs2467565	0.0110475	2.08358e-05	rs2246352	0.00127693	rs2467565	0.0139976	4.34022e-06	rs7118965	0.826143	rs16971764	0.958648	0.0070459
ALX4_RBFOX1	rs10838251	0.0239634	rs653127	0.000606163	1.27775e-05	rs10838251	0.0101609	rs653127	0.000301475	7.29136e-06	rs4755240	0.518612	rs1478723	0.831723	0.00704973
NHSL1_SNRPCP6	rs9389585	0.000610315	rs4840674	0.00834043	1.47997e-05	rs9389585	0.000745786	rs4840674	0.00886631	3.32432e-06	rs45595439	0.43952	rs4840674	0.233114	0.00705932
CCDC3_GTF3C1	rs2399892	0.00596367	rs4787965	0.00484164	8.08989e-06	rs2399892	0.0106475	rs4787965	0.00856839	6.77803e-06	rs3120107	0.972121	rs4787965	0.0911696	0.007067
CTNND2_NRG3	rs1302802	0.00654083	rs11191761	0.00203088	3.53422e-05	rs1302802	0.00664087	rs11191761	0.0050252	9.22742e-06	rs2429308	0.323928	rs4536149	0.448378	0.00707854
OPCML_RYR3	rs2246352	0.00248395	rs2467565	0.0110475	2.08358e-05	rs2246352	0.00127693	rs2467565	0.0139976	4.34022e-06	rs4427583	0.725451	rs8042765	0.201875	0.00708239
OPCML_RYR3	rs2246352	0.00248395	rs2467565	0.0110475	2.08358e-05	rs2246352	0.00127693	rs2467565	0.0139976	4.34022e-06	rs7933116	0.496297	rs1343900	0.139119	0.00708817
OPCML_RYR3	rs2246352	0.00248395	rs2467565	0.0110475	2.08358e-05	rs2246352	0.00127693	rs2467565	0.0139976	4.34022e-06	rs953478	0.247468	rs16958069	0.928773	0.00709203
CTIF_SNPH	rs8092955	0.00369855	rs76304305	0.0198757	2.23527e-05	rs8092955	0.00618984	rs76304305	0.00946986	6.67673e-06	rs11874319	0.344417	rs6109434	0.854052	0.00709589
CTNND2_NRG3	rs1302802	0.00654083	rs11191761	0.00203088	3.53422e-05	rs1302802	0.00664087	rs11191761	0.0050252	9.22742e-06	rs31865	0.740891	rs1923575	0.251982	0.00709589
OPCML_RYR3	rs2246352	0.00248395	rs2467565	0.0110475	2.08358e-05	rs2246352	0.00127693	rs2467565	0.0139976	4.34022e-06	rs4130016	0.362533	rs8030095	0.152276	0.00711521
ZNF385B_ELMO1	rs2138196	0.00793691	rs918978	0.00248576	3.33789e-06	rs2138196	0.00688748	rs918978	0.00806965	6.52679e-06	rs9750247	0.56061	rs10226593	0.536377	0.00711521
CTNND2_NRG3	rs1302802	0.00654083	rs11191761	0.00203088	3.53422e-05	rs1302802	0.00664087	rs11191761	0.0050252	9.22742e-06	rs2727591	0.83827	rs1546157	0.0116354	0.00713265
OPCML_RYR3	rs2246352	0.00248395	rs2467565	0.0110475	2.08358e-05	rs2246352	0.00127693	rs2467565	0.0139976	4.34022e-06	rs3923707	0.806331	rs7169486	0.322821	0.00714041
OPCML_RYR3	rs2246352	0.00248395	rs2467565	0.0110475	2.08358e-05	rs2246352	0.00127693	rs2467565	0.0139976	4.34022e-06	rs12796925	0.630418	rs3817408	0.908254	0.00714624
CTIF_SNPH	rs8092955	0.00369855	rs76304305	0.0198757	2.23527e-05	rs8092955	0.00618984	rs76304305	0.00946986	6.67673e-06	rs8083667	0.9368	rs1018575	0.986781	0.00715207
ERC2_TNC	rs7637114	0.00165001	rs7035322	0.0436918	1.66422e-06	rs7637114	0.0037144	rs7035322	0.0120942	4.87883e-06	rs1167248	0.00437282	rs10982536	0.589151	0.0071657
ZNF385B_ELMO1	rs2138196	0.00793691	rs918978	0.00248576	3.33789e-06	rs2138196	0.00688748	rs918978	0.00806965	6.52679e-06	rs10497549	0.599408	rs13242914	0.839245	0.00717155
OPCML_RYR3	rs2246352	0.00248395	rs2467565	0.0110475	2.08358e-05	rs2246352	0.00127693	rs2467565	0.0139976	4.34022e-06	rs11223150	0.385137	rs1979738	0.380552	0.00722048
SUMF1_RPS6KA2	rs11919486	0.0102079	rs12208871	0.00249002	1.61262e-06	rs11919486	0.00340692	rs12208871	0.00182275	2.38629e-06	rs4685744	0.295372	rs4709122	0.0685265	0.00723425
OPCML_RYR3	rs2246352	0.00248395	rs2467565	0.0110475	2.08358e-05	rs2246352	0.00127693	rs2467565	0.0139976	4.34022e-06	rs1793264	0.67771	rs4779631	0.619103	0.00724212
CTNND2_NRG3	rs1302802	0.00654083	rs11191761	0.00203088	3.53422e-05	rs1302802	0.00664087	rs11191761	0.0050252	9.22742e-06	rs10513080	0.188754	rs1763060	0.240445	0.00726185
OPCML_RYR3	rs2246352	0.00248395	rs2467565	0.0110475	2.08358e-05	rs2246352	0.00127693	rs2467565	0.0139976	4.34022e-06	rs540923	0.143064	rs16971602	0.161757	0.00726778
OPCML_RYR3	rs2246352	0.00248395	rs2467565	0.0110475	2.08358e-05	rs2246352	0.00127693	rs2467565	0.0139976	4.34022e-06	rs12796925	0.630273	rs2339298	0.949302	0.00727174
SUMF1_RPS6KA2	rs11919486	0.0102079	rs12208871	0.00249002	1.61262e-06	rs11919486	0.00340692	rs12208871	0.00182275	2.38629e-06	rs9883236	0.565853	rs3799577	0.0319975	0.00727372
CTNND2_NRG3	rs1302802	0.00654083	rs11191761	0.00203088	3.53422e-05	rs1302802	0.00664087	rs11191761	0.0050252	9.22742e-06	rs2251418	0.632296	rs6584400	0.0752788	0.00727965
OPCML_RYR3	rs2246352	0.00248395	rs2467565	0.0110475	2.08358e-05	rs2246352	0.00127693	rs2467565	0.0139976	4.34022e-06	rs57254119	0.848673	rs12907197	0.379124	0.00728362
OPCML_RYR3	rs2246352	0.00248395	rs2467565	0.0110475	2.08358e-05	rs2246352	0.00127693	rs2467565	0.0139976	4.34022e-06	rs4373939	0.766382	rs12148576	0.199229	0.00728956
ERC2_TNC	rs7637114	0.00165001	rs7035322	0.0436918	1.66422e-06	rs7637114	0.0037144	rs7035322	0.0120942	4.87883e-06	rs4955865	0.446638	rs7035322	0.27924	0.00729949
OPCML_RYR3	rs2246352	0.00248395	rs2467565	0.0110475	2.08358e-05	rs2246352	0.00127693	rs2467565	0.0139976	4.34022e-06	rs4937722	0.336934	rs2229116	0.900946	0.00730545
OPCML_RYR3	rs2246352	0.00248395	rs2467565	0.0110475	2.08358e-05	rs2246352	0.00127693	rs2467565	0.0139976	4.34022e-06	rs12796925	0.648073	rs4779626	0.986347	0.00732934
ZNF385B_ELMO1	rs2138196	0.00793691	rs918978	0.00248576	3.33789e-06	rs2138196	0.00688748	rs918978	0.00806965	6.52679e-06	rs73048507	0.733707	rs12540876	0.0551596	0.00732934
OPCML_RYR3	rs2246352	0.00248395	rs2467565	0.0110475	2.08358e-05	rs2246352	0.00127693	rs2467565	0.0139976	4.34022e-06	rs1007018	0.368457	rs16958087	0.0750972	0.00733134
OPCML_RYR3	rs2246352	0.00248395	rs2467565	0.0110475	2.08358e-05	rs2246352	0.00127693	rs2467565	0.0139976	4.34022e-06	rs78058594	0.433676	rs16957135	0.448735	0.00733533
AFAP1_PCDH7	rs4619890	0.00292835	rs10001740	0.0135503	4.81704e-06	rs4619890	0.0021511	rs10001740	0.00587307	2.39968e-06	rs1106248	0.796092	rs2201945	0.61479	0.00733932
AFAP1_PCDH7	rs4619890	0.00292835	rs10001740	0.0135503	4.81704e-06	rs4619890	0.0021511	rs10001740	0.00587307	2.39968e-06	rs11734524	0.239766	rs4532197	0.273997	0.00733932
ALX4_RBFOX1	rs10838251	0.0239634	rs653127	0.000606163	1.27775e-05	rs10838251	0.0101609	rs653127	0.000301475	7.29136e-06	rs4755240	0.492588	rs72765563	0.834866	0.00734132
ALX4_RBFOX1	rs10838251	0.0239634	rs653127	0.000606163	1.27775e-05	rs10838251	0.0101609	rs653127	0.000301475	7.29136e-06	rs7108942	0.0159433	rs1478696	0.31552	0.00735532
OPCML_RYR3	rs2246352	0.00248395	rs2467565	0.0110475	2.08358e-05	rs2246352	0.00127693	rs2467565	0.0139976	4.34022e-06	rs4130016	0.365746	rs17236385	0.992999	0.00736734
ALX4_RBFOX1	rs10838251	0.0239634	rs653127	0.000606163	1.27775e-05	rs10838251	0.0101609	rs653127	0.000301475	7.29136e-06	rs10769029	0.226836	rs2191388	0.603124	0.00737335
OPCML_RYR3	rs2246352	0.00248395	rs2467565	0.0110475	2.08358e-05	rs2246352	0.00127693	rs2467565	0.0139976	4.34022e-06	rs11605501	0.773955	rs8039430	0.291714	0.00737938
ALX4_RBFOX1	rs10838251	0.0239634	rs653127	0.000606163	1.27775e-05	rs10838251	0.0101609	rs653127	0.000301475	7.29136e-06	rs59108105	0.207651	rs7203563	0.505633	0.0073834
OPCML_RYR3	rs2246352	0.00248395	rs2467565	0.0110475	2.08358e-05	rs2246352	0.00127693	rs2467565	0.0139976	4.34022e-06	rs566977	0.221051	rs1077409	0.870923	0.0074015
OPCML_RYR3	rs2246352	0.00248395	rs2467565	0.0110475	2.08358e-05	rs2246352	0.00127693	rs2467565	0.0139976	4.34022e-06	rs12575991	0.296185	rs581954	0.312868	0.0074136
CTNND2_NRG3	rs1302802	0.00654083	rs11191761	0.00203088	3.53422e-05	rs1302802	0.00664087	rs11191761	0.0050252	9.22742e-06	rs17216753	0.777372	rs11191971	0.113024	0.00741764
CTNND2_NRG3	rs1302802	0.00654083	rs11191761	0.00203088	3.53422e-05	rs1302802	0.00664087	rs11191761	0.0050252	9.22742e-06	rs2079245	0.9614	rs540697	0.21955	0.00741764
ALX4_RBFOX1	rs10838251	0.0239634	rs653127	0.000606163	1.27775e-05	rs10838251	0.0101609	rs653127	0.000301475	7.29136e-06	rs7949067	0.163669	rs2534752	0.382947	0.00741966
OPCML_RYR3	rs2246352	0.00248395	rs2467565	0.0110475	2.08358e-05	rs2246352	0.00127693	rs2467565	0.0139976	4.34022e-06	rs12292966	0.49449	rs3736531	0.439181	0.00742168
CTNND2_NRG3	rs1302802	0.00654083	rs11191761	0.00203088	3.53422e-05	rs1302802	0.00664087	rs11191761	0.0050252	9.22742e-06	rs32608	0.613218	rs12414531	0.788489	0.00742774
CTIF_SNPH	rs8092955	0.00369855	rs76304305	0.0198757	2.23527e-05	rs8092955	0.00618984	rs76304305	0.00946986	6.67673e-06	rs7240966	0.495175	rs2273959	0.822457	0.00743381
OPCML_RYR3	rs2246352	0.00248395	rs2467565	0.0110475	2.08358e-05	rs2246352	0.00127693	rs2467565	0.0139976	4.34022e-06	rs1620329	0.335066	rs7165389	0.034547	0.00744596
KCNQ5_TDP1	rs9446835	0.000179234	rs73324579	0.0010219	0.000226527	rs9446835	0.000624677	rs73324579	0.00308939	3.38323e-06	rs2840795	0.922989	rs2401863	0.823128	0.00745001
CTNND2_NRG3	rs1302802	0.00654083	rs11191761	0.00203088	3.53422e-05	rs1302802	0.00664087	rs11191761	0.0050252	9.22742e-06	rs2907099	0.192716	rs11594444	0.49587	0.00745001
ZNF385B_ELMO1	rs2138196	0.00793691	rs918978	0.00248576	3.33789e-06	rs2138196	0.00688748	rs918978	0.00806965	6.52679e-06	rs11680455	0.571023	rs7809487	0.258807	0.00747032
ALX4_RBFOX1	rs10838251	0.0239634	rs653127	0.000606163	1.27775e-05	rs10838251	0.0101609	rs653127	0.000301475	7.29136e-06	rs59108105	0.213816	rs7205439	0.432984	0.00749477
CTNND2_NRG3	rs1302802	0.00654083	rs11191761	0.00203088	3.53422e-05	rs1302802	0.00664087	rs11191761	0.0050252	9.22742e-06	rs10513080	0.183975	rs1339797	0.934985	0.00750702
ALX4_RBFOX1	rs10838251	0.0239634	rs653127	0.000606163	1.27775e-05	rs10838251	0.0101609	rs653127	0.000301475	7.29136e-06	rs7121151	0.0305331	rs1873705	0.636769	0.00751111
CTNND2_NRG3	rs1302802	0.00654083	rs11191761	0.00203088	3.53422e-05	rs1302802	0.00664087	rs11191761	0.0050252	9.22742e-06	rs13158520	0.842206	rs10509461	0.322676	0.0075152
OPCML_RYR3	rs2246352	0.00248395	rs2467565	0.0110475	2.08358e-05	rs2246352	0.00127693	rs2467565	0.0139976	4.34022e-06	rs2853047	0.765888	rs2246383	0.526497	0.00751725
ALX4_RBFOX1	rs10838251	0.0239634	rs653127	0.000606163	1.27775e-05	rs10838251	0.0101609	rs653127	0.000301475	7.29136e-06	rs59108105	0.205506	rs17139127	0.700404	0.00752544
ZNF385B_ELMO1	rs2138196	0.00793691	rs918978	0.00248576	3.33789e-06	rs2138196	0.00688748	rs918978	0.00806965	6.52679e-06	rs876801	0.0213741	rs2392477	0.177956	0.00753569
OPCML_RYR3	rs2246352	0.00248395	rs2467565	0.0110475	2.08358e-05	rs2246352	0.00127693	rs2467565	0.0139976	4.34022e-06	rs10791292	0.65808	rs58352226	0.137474	0.00754185
SUMF1_RPS6KA2	rs11919486	0.0102079	rs12208871	0.00249002	1.61262e-06	rs11919486	0.00340692	rs12208871	0.00182275	2.38629e-06	rs113151330	0.652653	rs9459695	0.122691	0.00754801
CD247_CYP4F8	rs864537	0.000444359	rs2239367*	0.01233	8.33529e-06	rs864537	0.000439251	rs2239367*	0.00637621	8.88046e-06	rs1723015	0.536086	rs4646522	0.722641	0.00755007
ZNF385B_ELMO1	rs2138196	0.00793691	rs918978	0.00248576	3.33789e-06	rs2138196	0.00688748	rs918978	0.00806965	6.52679e-06	rs3112943	0.0221676	rs13247739	0.205931	0.00755212
OPCML_RYR3	rs2246352	0.00248395	rs2467565	0.0110475	2.08358e-05	rs2246352	0.00127693	rs2467565	0.0139976	4.34022e-06	rs1008098	0.791667	rs12907899	0.59361	0.00756035
ALX4_RBFOX1	rs10838251	0.0239634	rs653127	0.000606163	1.27775e-05	rs10838251	0.0101609	rs653127	0.000301475	7.29136e-06	rs7108942	0.0170527	rs4993369	0.308476	0.00756035
OPCML_RYR3	rs2246352	0.00248395	rs2467565	0.0110475	2.08358e-05	rs2246352	0.00127693	rs2467565	0.0139976	4.34022e-06	rs12421058	0.0726311	rs1435110	0.281878	0.00757065
CTNND2_NRG3	rs1302802	0.00654083	rs11191761	0.00203088	3.53422e-05	rs1302802	0.00664087	rs11191761	0.0050252	9.22742e-06	rs2530913	0.81377	rs34471322	0.106895	0.00759337
OPCML_RYR3	rs2246352	0.00248395	rs2467565	0.0110475	2.08358e-05	rs2246352	0.00127693	rs2467565	0.0139976	4.34022e-06	rs11223172	0.044267	rs28646279	0.397147	0.0075975
ZNF385B_ELMO1	rs2138196	0.00793691	rs918978	0.00248576	3.33789e-06	rs2138196	0.00688748	rs918978	0.00806965	6.52679e-06	rs11680455	0.541075	rs34853387	0.340115	0.0075975
OPCML_RYR3	rs2246352	0.00248395	rs2467565	0.0110475	2.08358e-05	rs2246352	0.00127693	rs2467565	0.0139976	4.34022e-06	rs3923707	0.713937	rs4281677	0.0424513	0.00761615
OPCML_RYR3	rs2246352	0.00248395	rs2467565	0.0110475	2.08358e-05	rs2246352	0.00127693	rs2467565	0.0139976	4.34022e-06	rs11223403	0.340606	rs16971764	0.962481	0.00763276
OPCML_RYR3	rs2246352	0.00248395	rs2467565	0.0110475	2.08358e-05	rs2246352	0.00127693	rs2467565	0.0139976	4.34022e-06	rs1940011	0.0448532	rs7176762	0.790859	0.00764941
OPCML_RYR3	rs2246352	0.00248395	rs2467565	0.0110475	2.08358e-05	rs2246352	0.00127693	rs2467565	0.0139976	4.34022e-06	rs12276491	0.37356	rs12901404	0.132012	0.00765149
OPCML_RYR3	rs2246352	0.00248395	rs2467565	0.0110475	2.08358e-05	rs2246352	0.00127693	rs2467565	0.0139976	4.34022e-06	rs7935421	0.291311	rs12901404	0.132304	0.00765149
ALX4_RBFOX1	rs10838251	0.0239634	rs653127	0.000606163	1.27775e-05	rs10838251	0.0101609	rs653127	0.000301475	7.29136e-06	rs1454075	0.226671	rs8055744	0.0199164	0.00765149
CTNND2_NRG3	rs1302802	0.00654083	rs11191761	0.00203088	3.53422e-05	rs1302802	0.00664087	rs11191761	0.0050252	9.22742e-06	rs16901347	0.121269	rs4536149	0.427465	0.00765149
OPCML_RYR3	rs2246352	0.00248395	rs2467565	0.0110475	2.08358e-05	rs2246352	0.00127693	rs2467565	0.0139976	4.34022e-06	rs7118965	0.777194	rs4780150	0.283495	0.00765983
OPCML_RYR3	rs2246352	0.00248395	rs2467565	0.0110475	2.08358e-05	rs2246352	0.00127693	rs2467565	0.0139976	4.34022e-06	rs2226638	0.864307	rs11072416	0.0173924	0.0076661
CTIF_SNPH	rs8092955	0.00369855	rs76304305	0.0198757	2.23527e-05	rs8092955	0.00618984	rs76304305	0.00946986	6.67673e-06	rs3764481	0.461404	rs6041356	0.710482	0.00766818
OPCML_RYR3	rs2246352	0.00248395	rs2467565	0.0110475	2.08358e-05	rs2246352	0.00127693	rs2467565	0.0139976	4.34022e-06	rs2853048	0.68603	rs937302	0.678463	0.00767445
ALX4_RBFOX1	rs10838251	0.0239634	rs653127	0.000606163	1.27775e-05	rs10838251	0.0101609	rs653127	0.000301475	7.29136e-06	rs59108105	0.206981	rs17190950	0.896097	0.0076912
CTNND2_NRG3	rs1302802	0.00654083	rs11191761	0.00203088	3.53422e-05	rs1302802	0.00664087	rs11191761	0.0050252	9.22742e-06	rs61751805	0.608957	rs659554	0.201851	0.0076912
OPCML_RYR3	rs2246352	0.00248395	rs2467565	0.0110475	2.08358e-05	rs2246352	0.00127693	rs2467565	0.0139976	4.34022e-06	rs4937730	0.437514	rs79166622	0.523593	0.00770588
OPCML_RYR3	rs2246352	0.00248395	rs2467565	0.0110475	2.08358e-05	rs2246352	0.00127693	rs2467565	0.0139976	4.34022e-06	rs73035518	0.614384	rs7178736	0.498835	0.00773111
CTNND2_NRG3	rs1302802	0.00654083	rs11191761	0.00203088	3.53422e-05	rs1302802	0.00664087	rs11191761	0.0050252	9.22742e-06	rs2302179	0.0296236	rs580298	0.224861	0.00773111
OPCML_RYR3	rs2246352	0.00248395	rs2467565	0.0110475	2.08358e-05	rs2246352	0.00127693	rs2467565	0.0139976	4.34022e-06	rs10750523	0.956105	rs624438	0.992794	0.00774376
ALX4_RBFOX1	rs10838251	0.0239634	rs653127	0.000606163	1.27775e-05	rs10838251	0.0101609	rs653127	0.000301475	7.29136e-06	rs7108942	0.0169112	rs12444064	0.343252	0.00774376
CTNND2_NRG3	rs1302802	0.00654083	rs11191761	0.00203088	3.53422e-05	rs1302802	0.00664087	rs11191761	0.0050252	9.22742e-06	rs2190989	0.560514	rs581354	0.0572564	0.00775009
OPCML_RYR3	rs2246352	0.00248395	rs2467565	0.0110475	2.08358e-05	rs2246352	0.00127693	rs2467565	0.0139976	4.34022e-06	rs1793264	0.695159	rs7165389	0.0358379	0.00775854
ALX4_RBFOX1	rs10838251	0.0239634	rs653127	0.000606163	1.27775e-05	rs10838251	0.0101609	rs653127	0.000301475	7.29136e-06	rs4755797	0.107963	rs17562963	0.969061	0.00777759
OPCML_RYR3	rs2246352	0.00248395	rs2467565	0.0110475	2.08358e-05	rs2246352	0.00127693	rs2467565	0.0139976	4.34022e-06	rs11223157	0.187822	rs4281677	0.053037	0.00779031
LINC01133_TCERG1L	rs59975218	0.000572709	rs2918110	0.0103349	4.83673e-06	rs59975218	0.000727305	rs2918110	0.00906449	2.61111e-06	rs2840588	0.0377859	rs1106524	0.108679	0.00780306
SLAMF9_TCERG1L	rs59975218	0.000572709	rs2918110	0.0103349	4.83673e-06	rs59975218	0.000727305	rs2918110	0.00906449	2.61111e-06	rs2840588	0.0377859	rs1106524	0.108679	0.00780306
ROBO1_HTR2A	rs6802127	0.0120295	rs2070039	0.00622697	4.7006e-06	rs6802127	0.0094642	rs2070039	0.00605746	5.43581e-06	rs144912151	0.0363004	rs4942578	0.0704327	0.00780944
CTNND2_NRG3	rs1302802	0.00654083	rs11191761	0.00203088	3.53422e-05	rs1302802	0.00664087	rs11191761	0.0050252	9.22742e-06	rs2244828	0.839907	rs2992776	0.715386	0.00783289
OPCML_RYR3	rs2246352	0.00248395	rs2467565	0.0110475	2.08358e-05	rs2246352	0.00127693	rs2467565	0.0139976	4.34022e-06	rs79229800	0.810434	rs10153042	0.256908	0.00786283
GRXCR1_CCDC169-SOHLH2	rs1450932	0.00796446	rs2149424	0.00182752	1.29156e-05	rs1450932	0.00483597	rs2149424	0.00229235	7.5432e-06	rs2217915	0.55001	rs1170936	0.511187	0.00786926
OPCML_RYR3	rs2246352	0.00248395	rs2467565	0.0110475	2.08358e-05	rs2246352	0.00127693	rs2467565	0.0139976	4.34022e-06	rs4937730	0.506025	rs35902297	0.570995	0.00788214
OPCML_RYR3	rs2246352	0.00248395	rs2467565	0.0110475	2.08358e-05	rs2246352	0.00127693	rs2467565	0.0139976	4.34022e-06	rs1793264	0.68557	rs4238566	0.625025	0.00788859
OPCML_RYR3	rs2246352	0.00248395	rs2467565	0.0110475	2.08358e-05	rs2246352	0.00127693	rs2467565	0.0139976	4.34022e-06	rs76031652	0.712599	rs6495228	0.0711049	0.00790366
ALX4_RBFOX1	rs10838251	0.0239634	rs653127	0.000606163	1.27775e-05	rs10838251	0.0101609	rs653127	0.000301475	7.29136e-06	rs897005	0.135105	rs11077116	0.731581	0.00790366
SUMF1_RPS6KA2	rs11919486	0.0102079	rs12208871	0.00249002	1.61262e-06	rs11919486	0.00340692	rs12208871	0.00182275	2.38629e-06	rs1087817	0.821212	rs1883361	0.158178	0.00790581
OPCML_RYR3	rs2246352	0.00248395	rs2467565	0.0110475	2.08358e-05	rs2246352	0.00127693	rs2467565	0.0139976	4.34022e-06	rs10894641	0.503549	rs4779631	0.610139	0.00790581
C8orf12_NAV2	rs7018324	0.00947639	rs10734289	0.0357356	4.38133e-06	rs7018324	0.0108908	rs10734289	0.0106364	6.59207e-06	rs10086412	0.56978	rs1471903	0.845179	0.00791012
OPCML_RYR3	rs2246352	0.00248395	rs2467565	0.0110475	2.08358e-05	rs2246352	0.00127693	rs2467565	0.0139976	4.34022e-06	rs7101624	0.693292	rs12907197	0.388632	0.00791659
OPCML_RYR3	rs2246352	0.00248395	rs2467565	0.0110475	2.08358e-05	rs2246352	0.00127693	rs2467565	0.0139976	4.34022e-06	rs546833	0.342988	rs3817408	0.900096	0.00792523
ALX4_RBFOX1	rs10838251	0.0239634	rs653127	0.000606163	1.27775e-05	rs10838251	0.0101609	rs653127	0.000301475	7.29136e-06	rs10769029	0.226996	rs4624198	0.469285	0.00792523
ERC2_TNC	rs7637114	0.00165001	rs7035322	0.0436918	1.66422e-06	rs7637114	0.0037144	rs7035322	0.0120942	4.87883e-06	rs193317	0.572009	rs1330362	0.366284	0.00792955
ALX4_RBFOX1	rs10838251	0.0239634	rs653127	0.000606163	1.27775e-05	rs10838251	0.0101609	rs653127	0.000301475	7.29136e-06	rs7126447	0.0496929	rs801996	0.584509	0.00793604
ZNF385B_ELMO1	rs2138196	0.00793691	rs918978	0.00248576	3.33789e-06	rs2138196	0.00688748	rs918978	0.00806965	6.52679e-06	rs3112935	0.779255	rs1986858	0.410669	0.00794903
OPCML_RYR3	rs2246352	0.00248395	rs2467565	0.0110475	2.08358e-05	rs2246352	0.00127693	rs2467565	0.0139976	4.34022e-06	rs558298	0.972741	rs12907197	0.390336	0.00795336
OPCML_RYR3	rs2246352	0.00248395	rs2467565	0.0110475	2.08358e-05	rs2246352	0.00127693	rs2467565	0.0139976	4.34022e-06	rs11223397	0.850152	rs4779632	0.615842	0.00796204
AFAP1_PCDH7	rs4619890	0.00292835	rs10001740	0.0135503	4.81704e-06	rs4619890	0.0021511	rs10001740	0.00587307	2.39968e-06	rs4234829	0.354537	rs4532197	0.344919	0.00796638
ZNF385B_ELMO1	rs2138196	0.00793691	rs918978	0.00248576	3.33789e-06	rs2138196	0.00688748	rs918978	0.00806965	6.52679e-06	rs112311282	0.135548	rs13242914	0.805761	0.00796638
OPCML_RYR3	rs2246352	0.00248395	rs2467565	0.0110475	2.08358e-05	rs2246352	0.00127693	rs2467565	0.0139976	4.34022e-06	rs12271299	0.657816	rs12443234	0.297384	0.00797508
ZNF385B_ELMO1	rs2138196	0.00793691	rs918978	0.00248576	3.33789e-06	rs2138196	0.00688748	rs918978	0.00806965	6.52679e-06	rs3106694	0.0154169	rs2723998	0.595882	0.00798596
ZNF385B_ELMO1	rs2138196	0.00793691	rs918978	0.00248576	3.33789e-06	rs2138196	0.00688748	rs918978	0.00806965	6.52679e-06	rs73048507	0.741027	rs13241143	0.296566	0.00799249
FAM167A_NAV2	rs7018324	0.00947639	rs10734289	0.0357356	4.38133e-06	rs7018324	0.0108908	rs10734289	0.0106364	6.59207e-06	rs4840563	0.771654	rs1837971	0.547681	0.00799685
OPCML_RYR3	rs2246352	0.00248395	rs2467565	0.0110475	2.08358e-05	rs2246352	0.00127693	rs2467565	0.0139976	4.34022e-06	rs6590717	0.409038	rs2643363	0.302167	0.00800121
CTIF_SNPH	rs8092955	0.00369855	rs76304305	0.0198757	2.23527e-05	rs8092955	0.00618984	rs76304305	0.00946986	6.67673e-06	rs4561537	0.650208	rs6074364	0.723594	0.00800558
OPCML_RYR3	rs2246352	0.00248395	rs2467565	0.0110475	2.08358e-05	rs2246352	0.00127693	rs2467565	0.0139976	4.34022e-06	rs10894624	0.695198	rs8032622	0.0200527	0.00801213
OPCML_RYR3	rs2246352	0.00248395	rs2467565	0.0110475	2.08358e-05	rs2246352	0.00127693	rs2467565	0.0139976	4.34022e-06	rs11223350	0.772602	rs6495164	0.602599	0.00802306
OPCML_RYR3	rs2246352	0.00248395	rs2467565	0.0110475	2.08358e-05	rs2246352	0.00127693	rs2467565	0.0139976	4.34022e-06	rs11223251	0.170854	rs2467565	0.153699	0.00802524
ERC2_TNC	rs7637114	0.00165001	rs7035322	0.0436918	1.66422e-06	rs7637114	0.0037144	rs7035322	0.0120942	4.87883e-06	rs1875108	0.383348	rs7847271	0.29722	0.00802743
CTNND2_NRG3	rs1302802	0.00654083	rs11191761	0.00203088	3.53422e-05	rs1302802	0.00664087	rs11191761	0.0050252	9.22742e-06	rs1990004	0.595095	rs580298	0.228049	0.00802743
ALX4_RBFOX1	rs10838251	0.0239634	rs653127	0.000606163	1.27775e-05	rs10838251	0.0101609	rs653127	0.000301475	7.29136e-06	rs7121151	0.0355133	rs1955388	0.785528	0.00803619
OPCML_RYR3	rs2246352	0.00248395	rs2467565	0.0110475	2.08358e-05	rs2246352	0.00127693	rs2467565	0.0139976	4.34022e-06	rs76031652	0.699822	rs8025933	0.790392	0.00804058
GALNT13_MARCH3	rs1364533	0.0147613	rs10491285	0.0210182	1.87434e-06	rs1364533	0.0090654	rs10491285	0.00967866	2.24788e-06	rs2042466	0.885826	rs7738021	0.481064	0.00805155
SLC8A1-AS1_SLC2A10	rs56084574	0.00871225	rs4810546	0.0118614	3.87406e-06	rs56084574	0.00844303	rs4810546	0.011895	6.28651e-06	rs10186961	0.918779	rs4810543	0.0701133	0.00806034
OPCML_RYR3	rs2246352	0.00248395	rs2467565	0.0110475	2.08358e-05	rs2246352	0.00127693	rs2467565	0.0139976	4.34022e-06	rs4381381	0.438479	rs1077409	0.882758	0.00806253
OPCML_RYR3	rs2246352	0.00248395	rs2467565	0.0110475	2.08358e-05	rs2246352	0.00127693	rs2467565	0.0139976	4.34022e-06	rs1506876	0.660647	rs4238566	0.628724	0.00807133
OPCML_RYR3	rs2246352	0.00248395	rs2467565	0.0110475	2.08358e-05	rs2246352	0.00127693	rs2467565	0.0139976	4.34022e-06	rs481086	0.402705	rs17817512	0.0500259	0.00808014
ALX4_RBFOX1	rs10838251	0.0239634	rs653127	0.000606163	1.27775e-05	rs10838251	0.0101609	rs653127	0.000301475	7.29136e-06	rs12288455	0.4384	rs4419063	0.413746	0.00809117
AFAP1_PCDH7	rs4619890	0.00292835	rs10001740	0.0135503	4.81704e-06	rs4619890	0.0021511	rs10001740	0.00587307	2.39968e-06	rs17466860	0.86066	rs10939325	0.906853	0.00810221
OPCML_RYR3	rs2246352	0.00248395	rs2467565	0.0110475	2.08358e-05	rs2246352	0.00127693	rs2467565	0.0139976	4.34022e-06	rs478223	0.98051	rs12443234	0.295674	0.00812655
C8orf12_NAV2	rs7018324	0.00947639	rs10734289	0.0357356	4.38133e-06	rs7018324	0.0108908	rs10734289	0.0106364	6.59207e-06	rs10086412	0.634431	rs1838053	0.482427	0.00813986
ZNF385B_ELMO1	rs2138196	0.00793691	rs918978	0.00248576	3.33789e-06	rs2138196	0.00688748	rs918978	0.00806965	6.52679e-06	rs1022311	0.427243	rs1618858	0.0804107	0.00814653
OPCML_RYR3	rs2246352	0.00248395	rs2467565	0.0110475	2.08358e-05	rs2246352	0.00127693	rs2467565	0.0139976	4.34022e-06	rs1506876	0.66022	rs35902297	0.594724	0.0081532
SUMF1_RPS6KA2	rs11919486	0.0102079	rs12208871	0.00249002	1.61262e-06	rs11919486	0.00340692	rs12208871	0.00182275	2.38629e-06	rs6776819	0.226541	rs2071941	0.979388	0.00815542
CTNND2_NRG3	rs1302802	0.00654083	rs11191761	0.00203088	3.53422e-05	rs1302802	0.00664087	rs11191761	0.0050252	9.22742e-06	rs406309	0.819398	rs594530	0.45957	0.00815542
ZNF385B_ELMO1	rs2138196	0.00793691	rs918978	0.00248576	3.33789e-06	rs2138196	0.00688748	rs918978	0.00806965	6.52679e-06	rs4894104	0.222556	rs10252672	0.641285	0.00817993
OPCML_RYR3	rs2246352	0.00248395	rs2467565	0.0110475	2.08358e-05	rs2246352	0.00127693	rs2467565	0.0139976	4.34022e-06	rs78392269	0.683532	rs79166622	0.477545	0.00818886
OPCML_RYR3	rs2246352	0.00248395	rs2467565	0.0110475	2.08358e-05	rs2246352	0.00127693	rs2467565	0.0139976	4.34022e-06	rs2508967	0.757399	rs16971602	0.161766	0.00819109
C8orf12_NAV2	rs7018324	0.00947639	rs10734289	0.0357356	4.38133e-06	rs7018324	0.0108908	rs10734289	0.0106364	6.59207e-06	rs77097456	0.863004	rs10766573	0.672945	0.00819333
FAM167A_NAV2	rs7018324	0.00947639	rs10734289	0.0357356	4.38133e-06	rs7018324	0.0108908	rs10734289	0.0106364	6.59207e-06	rs77097456	0.863004	rs10766573	0.672945	0.00819333
OPCML_RYR3	rs2246352	0.00248395	rs2467565	0.0110475	2.08358e-05	rs2246352	0.00127693	rs2467565	0.0139976	4.34022e-06	rs12283798	0.341312	rs8030095	0.153131	0.00819556
OPCML_RYR3	rs2246352	0.00248395	rs2467565	0.0110475	2.08358e-05	rs2246352	0.00127693	rs2467565	0.0139976	4.34022e-06	rs78247979	0.835976	rs4238565	0.300323	0.00819556
SUMF1_RPS6KA2	rs11919486	0.0102079	rs12208871	0.00249002	1.61262e-06	rs11919486	0.00340692	rs12208871	0.00182275	2.38629e-06	rs12634249	0.734814	rs80166746	0.523542	0.00820227
OPCML_RYR3	rs2246352	0.00248395	rs2467565	0.0110475	2.08358e-05	rs2246352	0.00127693	rs2467565	0.0139976	4.34022e-06	rs4076157	0.671001	rs12593536	0.962726	0.00820451
CTNND2_NRG3	rs1302802	0.00654083	rs11191761	0.00203088	3.53422e-05	rs1302802	0.00664087	rs11191761	0.0050252	9.22742e-06	rs4701916	0.0765973	rs6584455	0.0453478	0.00820675
CTNND2_NRG3	rs1302802	0.00654083	rs11191761	0.00203088	3.53422e-05	rs1302802	0.00664087	rs11191761	0.0050252	9.22742e-06	rs7702295	0.592243	rs580298	0.225287	0.00821795
OPCML_RYR3	rs2246352	0.00248395	rs2467565	0.0110475	2.08358e-05	rs2246352	0.00127693	rs2467565	0.0139976	4.34022e-06	rs10894669	0.963234	rs58352226	0.13537	0.00822692
OPCML_RYR3	rs2246352	0.00248395	rs2467565	0.0110475	2.08358e-05	rs2246352	0.00127693	rs2467565	0.0139976	4.34022e-06	rs12276639	0.226583	rs11631192	0.413133	0.00822917
OPCML_RYR3	rs2246352	0.00248395	rs2467565	0.0110475	2.08358e-05	rs2246352	0.00127693	rs2467565	0.0139976	4.34022e-06	rs11223350	0.827278	rs28483752	0.234447	0.00823141
OPCML_RYR3	rs2246352	0.00248395	rs2467565	0.0110475	2.08358e-05	rs2246352	0.00127693	rs2467565	0.0139976	4.34022e-06	rs953478	0.242523	rs4304993	0.0693399	0.00823591
CTNND2_NRG3	rs1302802	0.00654083	rs11191761	0.00203088	3.53422e-05	rs1302802	0.00664087	rs11191761	0.0050252	9.22742e-06	rs6554630	0.0951023	rs1649947	0.213244	0.00823815
FAM167A_NAV2	rs7018324	0.00947639	rs10734289	0.0357356	4.38133e-06	rs7018324	0.0108908	rs10734289	0.0106364	6.59207e-06	rs2618433	0.235988	rs2584843	0.724262	0.0082404
OPCML_RYR3	rs2246352	0.00248395	rs2467565	0.0110475	2.08358e-05	rs2246352	0.00127693	rs2467565	0.0139976	4.34022e-06	rs2078454	0.0947765	rs2676070	0.796147	0.00824265
OPCML_RYR3	rs2246352	0.00248395	rs2467565	0.0110475	2.08358e-05	rs2246352	0.00127693	rs2467565	0.0139976	4.34022e-06	rs2659624	0.530006	rs16971602	0.161771	0.0082449
ALX4_RBFOX1	rs10838251	0.0239634	rs653127	0.000606163	1.27775e-05	rs10838251	0.0101609	rs653127	0.000301475	7.29136e-06	rs12795574	0.168422	rs1029970	0.678064	0.00826292
OPCML_RYR3	rs2246352	0.00248395	rs2467565	0.0110475	2.08358e-05	rs2246352	0.00127693	rs2467565	0.0139976	4.34022e-06	rs4937737	0.80478	rs8028442	0.615431	0.00826517
LOC101928114_LOC101928703	rs12491137	0.00301922	rs6840100	0.00817229	2.10237e-05	rs12491137	0.00964067	rs6840100	0.00967524	9.30081e-06	rs970842	0.448644	rs12645487	0.575431	0.00827194
OPCML_RYR3	rs2246352	0.00248395	rs2467565	0.0110475	2.08358e-05	rs2246352	0.00127693	rs2467565	0.0139976	4.34022e-06	rs11223350	0.775106	rs2596220	0.487983	0.00827871
ZNF385B_ELMO1	rs2138196	0.00793691	rs918978	0.00248576	3.33789e-06	rs2138196	0.00688748	rs918978	0.00806965	6.52679e-06	rs7567408	0.0522825	rs7794173	0.0410018	0.00828549
SUMF1_RPS6KA2	rs11919486	0.0102079	rs12208871	0.00249002	1.61262e-06	rs11919486	0.00340692	rs12208871	0.00182275	2.38629e-06	rs1110797	0.840051	rs9295366	0.283037	0.00829907
OPCML_RYR3	rs2246352	0.00248395	rs2467565	0.0110475	2.08358e-05	rs2246352	0.00127693	rs2467565	0.0139976	4.34022e-06	rs10894614	0.152434	rs8032622	0.0259492	0.00830133
OPCML_RYR3	rs2246352	0.00248395	rs2467565	0.0110475	2.08358e-05	rs2246352	0.00127693	rs2467565	0.0139976	4.34022e-06	rs10791263	0.116602	rs8037864	0.58025	0.00831267
OPCML_RYR3	rs2246352	0.00248395	rs2467565	0.0110475	2.08358e-05	rs2246352	0.00127693	rs2467565	0.0139976	4.34022e-06	rs2336468	0.569088	rs4238566	0.715054	0.00831494
ALX4_RBFOX1	rs10838251	0.0239634	rs653127	0.000606163	1.27775e-05	rs10838251	0.0101609	rs653127	0.000301475	7.29136e-06	rs7126447	0.0469444	rs12920222	0.380315	0.00831721
ALX4_RBFOX1	rs10838251	0.0239634	rs653127	0.000606163	1.27775e-05	rs10838251	0.0101609	rs653127	0.000301475	7.29136e-06	rs10769035	0.615948	rs12447214	0.278553	0.00832175
ZNF385B_ELMO1	rs2138196	0.00793691	rs918978	0.00248576	3.33789e-06	rs2138196	0.00688748	rs918978	0.00806965	6.52679e-06	rs1462208	0.300645	rs7799004	0.715331	0.00832402
ERC2_TNC	rs7637114	0.00165001	rs7035322	0.0436918	1.66422e-06	rs7637114	0.0037144	rs7035322	0.0120942	4.87883e-06	rs13098621	0.492666	rs11787664	0.382303	0.00833539
ZNF385B_ELMO1	rs2138196	0.00793691	rs918978	0.00248576	3.33789e-06	rs2138196	0.00688748	rs918978	0.00806965	6.52679e-06	rs7574741	0.680176	rs13241143	0.352193	0.00833994
ALX4_RBFOX1	rs10838251	0.0239634	rs653127	0.000606163	1.27775e-05	rs10838251	0.0101609	rs653127	0.000301475	7.29136e-06	rs10769029	0.22865	rs10492841	0.714133	0.00834905
ZNF385B_ELMO1	rs2138196	0.00793691	rs918978	0.00248576	3.33789e-06	rs2138196	0.00688748	rs918978	0.00806965	6.52679e-06	rs1383413	0.295532	rs10267165	0.718633	0.00835132
CTNND2_NRG3	rs1302802	0.00654083	rs11191761	0.00203088	3.53422e-05	rs1302802	0.00664087	rs11191761	0.0050252	9.22742e-06	rs852620	0.368761	rs2265390	0.788523	0.0083536
OPCML_RYR3	rs2246352	0.00248395	rs2467565	0.0110475	2.08358e-05	rs2246352	0.00127693	rs2467565	0.0139976	4.34022e-06	rs4427583	0.726659	rs12901404	0.12927	0.00836958
OPCML_RYR3	rs2246352	0.00248395	rs2467565	0.0110475	2.08358e-05	rs2246352	0.00127693	rs2467565	0.0139976	4.34022e-06	rs1354791	0.31331	rs8030397	0.47497	0.00837186
OPCML_RYR3	rs2246352	0.00248395	rs2467565	0.0110475	2.08358e-05	rs2246352	0.00127693	rs2467565	0.0139976	4.34022e-06	rs3923727	0.0607455	rs11631192	0.32912	0.00838558
ALX4_RBFOX1	rs10838251	0.0239634	rs653127	0.000606163	1.27775e-05	rs10838251	0.0101609	rs653127	0.000301475	7.29136e-06	rs7108942	0.0162525	rs8055060	0.254976	0.00840162
CTNND2_NRG3	rs1302802	0.00654083	rs11191761	0.00203088	3.53422e-05	rs1302802	0.00664087	rs11191761	0.0050252	9.22742e-06	rs2561632	0.728092	rs1546157	0.00972032	0.00840621
OPCML_RYR3	rs2246352	0.00248395	rs2467565	0.0110475	2.08358e-05	rs2246352	0.00127693	rs2467565	0.0139976	4.34022e-06	rs10791261	0.0599002	rs8040629	0.894612	0.00842459
OPCML_RYR3	rs2246352	0.00248395	rs2467565	0.0110475	2.08358e-05	rs2246352	0.00127693	rs2467565	0.0139976	4.34022e-06	rs7123002	0.253481	rs4779632	0.636002	0.00842919
ZNF385B_ELMO1	rs2138196	0.00793691	rs918978	0.00248576	3.33789e-06	rs2138196	0.00688748	rs918978	0.00806965	6.52679e-06	rs746701	0.947941	rs6462724	0.862357	0.00842919
CTNND2_NRG3	rs1302802	0.00654083	rs11191761	0.00203088	3.53422e-05	rs1302802	0.00664087	rs11191761	0.0050252	9.22742e-06	rs6881516	0.807062	rs17100444	0.599265	0.00842919
OPCML_RYR3	rs2246352	0.00248395	rs2467565	0.0110475	2.08358e-05	rs2246352	0.00127693	rs2467565	0.0139976	4.34022e-06	rs11223172	0.0556042	rs2596193	0.592795	0.0084384
OPCML_RYR3	rs2246352	0.00248395	rs2467565	0.0110475	2.08358e-05	rs2246352	0.00127693	rs2467565	0.0139976	4.34022e-06	rs4937725	0.357255	rs8032622	0.0233115	0.008443
ALX4_RBFOX1	rs10838251	0.0239634	rs653127	0.000606163	1.27775e-05	rs10838251	0.0101609	rs653127	0.000301475	7.29136e-06	rs12795574	0.171682	rs7204262	0.795	0.00844531
NLN_DCHS1	rs10096	0.0142815	rs937856	0.00796823	2.26529e-05	rs10096	0.00509492	rs937856	0.00601036	2.97439e-06	rs34989	0.871192	rs2659863	0.10623	0.00844992
ALX4_RBFOX1	rs10838251	0.0239634	rs653127	0.000606163	1.27775e-05	rs10838251	0.0101609	rs653127	0.000301475	7.29136e-06	rs116552803	0.256925	rs7192028	0.928677	0.00844992
OPCML_RYR3	rs2246352	0.00248395	rs2467565	0.0110475	2.08358e-05	rs2246352	0.00127693	rs2467565	0.0139976	4.34022e-06	rs79229800	0.80946	rs17817299	0.74078	0.00845915
SUMF1_RPS6KA2	rs11919486	0.0102079	rs12208871	0.00249002	1.61262e-06	rs11919486	0.00340692	rs12208871	0.00182275	2.38629e-06	rs62257635	0.822463	rs6921573	0.462236	0.0084846
SUMF1_RPS6KA2	rs11919486	0.0102079	rs12208871	0.00249002	1.61262e-06	rs11919486	0.00340692	rs12208871	0.00182275	2.38629e-06	rs795730	0.895938	rs2187911	0.477405	0.0084846
CTIF_SNPH	rs8092955	0.00369855	rs76304305	0.0198757	2.23527e-05	rs8092955	0.00618984	rs76304305	0.00946986	6.67673e-06	rs299709	0.43429	rs2146662	0.274822	0.00848923
OPCML_RYR3	rs2246352	0.00248395	rs2467565	0.0110475	2.08358e-05	rs2246352	0.00127693	rs2467565	0.0139976	4.34022e-06	rs78142425	0.369337	rs10519818	0.629184	0.00849155
ZNF385B_ELMO1	rs2138196	0.00793691	rs918978	0.00248576	3.33789e-06	rs2138196	0.00688748	rs918978	0.00806965	6.52679e-06	rs3106694	0.0138224	rs2700976	0.270708	0.00849387
CTNND2_NRG3	rs1302802	0.00654083	rs11191761	0.00203088	3.53422e-05	rs1302802	0.00664087	rs11191761	0.0050252	9.22742e-06	rs1638362	0.973231	rs660464	0.863917	0.00851012
ZNF385B_ELMO1	rs2138196	0.00793691	rs918978	0.00248576	3.33789e-06	rs2138196	0.00688748	rs918978	0.00806965	6.52679e-06	rs3112935	0.801961	rs11532670	0.912946	0.00852174
OPCML_RYR3	rs2246352	0.00248395	rs2467565	0.0110475	2.08358e-05	rs2246352	0.00127693	rs2467565	0.0139976	4.34022e-06	rs3923728	0.511037	rs937303	0.940697	0.00854038
SUMF1_RPS6KA2	rs11919486	0.0102079	rs12208871	0.00249002	1.61262e-06	rs11919486	0.00340692	rs12208871	0.00182275	2.38629e-06	rs9836925	0.514363	rs3778401	0.0334516	0.00854738
CTNND2_NRG3	rs1302802	0.00654083	rs11191761	0.00203088	3.53422e-05	rs1302802	0.00664087	rs11191761	0.0050252	9.22742e-06	rs17190501	0.496869	rs1414767	0.320179	0.00855906
CTNND2_NRG3	rs1302802	0.00654083	rs11191761	0.00203088	3.53422e-05	rs1302802	0.00664087	rs11191761	0.0050252	9.22742e-06	rs10513080	0.170698	rs75972292	0.679287	0.00856373
ERC2_TNC	rs7637114	0.00165001	rs7035322	0.0436918	1.66422e-06	rs7637114	0.0037144	rs7035322	0.0120942	4.87883e-06	rs4955814	0.31198	rs7847271	0.293798	0.00857309
GRXCR1_CCDC169-SOHLH2	rs1450932	0.00796446	rs2149424	0.00182752	1.29156e-05	rs1450932	0.00483597	rs2149424	0.00229235	7.5432e-06	rs10019102	0.645298	rs13378461	0.0586574	0.00859419
GRXCR1_SOHLH2	rs1450932	0.00796446	rs2149424	0.00182752	1.29156e-05	rs1450932	0.00483597	rs2149424	0.00229235	7.5432e-06	rs10019102	0.645298	rs13378461	0.0586574	0.00859419
OPCML_RYR3	rs2246352	0.00248395	rs2467565	0.0110475	2.08358e-05	rs2246352	0.00127693	rs2467565	0.0139976	4.34022e-06	rs11223350	0.750668	rs683141	0.55657	0.00859654
OPCML_RYR3	rs2246352	0.00248395	rs2467565	0.0110475	2.08358e-05	rs2246352	0.00127693	rs2467565	0.0139976	4.34022e-06	rs11824635	0.563672	rs16957135	0.435362	0.00859888
OPCML_RYR3	rs2246352	0.00248395	rs2467565	0.0110475	2.08358e-05	rs2246352	0.00127693	rs2467565	0.0139976	4.34022e-06	rs4372469	0.860929	rs1024124	0.139134	0.00859888
OPCML_RYR3	rs2246352	0.00248395	rs2467565	0.0110475	2.08358e-05	rs2246352	0.00127693	rs2467565	0.0139976	4.34022e-06	rs11602730	0.491395	rs1979738	0.364781	0.00861063
CTNND2_NRG3	rs1302802	0.00654083	rs11191761	0.00203088	3.53422e-05	rs1302802	0.00664087	rs11191761	0.0050252	9.22742e-06	rs852619	0.110163	rs12266855	0.756304	0.00861534
CTNND2_NRG3	rs1302802	0.00654083	rs11191761	0.00203088	3.53422e-05	rs1302802	0.00664087	rs11191761	0.0050252	9.22742e-06	rs6876265	0.186915	rs17098807	0.442901	0.00862947
OPCML_RYR3	rs2246352	0.00248395	rs2467565	0.0110475	2.08358e-05	rs2246352	0.00127693	rs2467565	0.0139976	4.34022e-06	rs494050	0.228327	rs8034012	0.661369	0.00864126
OPCML_RYR3	rs2246352	0.00248395	rs2467565	0.0110475	2.08358e-05	rs2246352	0.00127693	rs2467565	0.0139976	4.34022e-06	rs3018404	0.16261	rs16971764	0.93632	0.00864835
CTIF_SNPH	rs8092955	0.00369855	rs76304305	0.0198757	2.23527e-05	rs8092955	0.00618984	rs76304305	0.00946986	6.67673e-06	rs10502895	0.978406	rs2146662	0.283713	0.00865071
CTNND2_NRG3	rs1302802	0.00654083	rs11191761	0.00203088	3.53422e-05	rs1302802	0.00664087	rs11191761	0.0050252	9.22742e-06	rs154753	0.709648	rs1481129	0.348436	0.00866963
OPCML_RYR3	rs2246352	0.00248395	rs2467565	0.0110475	2.08358e-05	rs2246352	0.00127693	rs2467565	0.0139976	4.34022e-06	rs6590701	0.60826	rs2676074	0.334928	0.008672
ZNF385B_ELMO1	rs2138196	0.00793691	rs918978	0.00248576	3.33789e-06	rs2138196	0.00688748	rs918978	0.00806965	6.52679e-06	rs12990747	0.57968	rs6462723	0.423179	0.00867437
SUMF1_RPS6KA2	rs11919486	0.0102079	rs12208871	0.00249002	1.61262e-06	rs11919486	0.00340692	rs12208871	0.00182275	2.38629e-06	rs13088039	0.819184	rs3778394	0.290803	0.00867911
OPCML_RYR3	rs2246352	0.00248395	rs2467565	0.0110475	2.08358e-05	rs2246352	0.00127693	rs2467565	0.0139976	4.34022e-06	rs476840	0.784541	rs8028974	0.875032	0.00869097
OPCML_RYR3	rs2246352	0.00248395	rs2467565	0.0110475	2.08358e-05	rs2246352	0.00127693	rs2467565	0.0139976	4.34022e-06	rs1793270	0.201607	rs2442463	0.544775	0.00869572
SUMF1_RPS6KA2	rs11919486	0.0102079	rs12208871	0.00249002	1.61262e-06	rs11919486	0.00340692	rs12208871	0.00182275	2.38629e-06	rs1688416	0.355801	rs7770200	0.181787	0.00870523
ALX4_RBFOX1	rs10838251	0.0239634	rs653127	0.000606163	1.27775e-05	rs10838251	0.0101609	rs653127	0.000301475	7.29136e-06	rs12288455	0.440854	rs1478705	0.525763	0.00870761
SUMF1_RPS6KA2	rs11919486	0.0102079	rs12208871	0.00249002	1.61262e-06	rs11919486	0.00340692	rs12208871	0.00182275	2.38629e-06	rs9864595	0.71488	rs4709122	0.0656095	0.00871475
SUMF1_RPS6KA2	rs11919486	0.0102079	rs12208871	0.00249002	1.61262e-06	rs11919486	0.00340692	rs12208871	0.00182275	2.38629e-06	rs894013	0.848815	rs1003857	0.0387277	0.00873859
OPCML_RYR3	rs2246352	0.00248395	rs2467565	0.0110475	2.08358e-05	rs2246352	0.00127693	rs2467565	0.0139976	4.34022e-06	rs546833	0.32015	rs624438	0.967993	0.00874098
SUMF1_RPS6KA2	rs11919486	0.0102079	rs12208871	0.00249002	1.61262e-06	rs11919486	0.00340692	rs12208871	0.00182275	2.38629e-06	rs6806903	0.380077	rs10806868	0.457872	0.00874814
OPCML_RYR3	rs2246352	0.00248395	rs2467565	0.0110475	2.08358e-05	rs2246352	0.00127693	rs2467565	0.0139976	4.34022e-06	rs2063071	0.967842	rs8030095	0.153298	0.00875053
OPCML_RYR3	rs2246352	0.00248395	rs2467565	0.0110475	2.08358e-05	rs2246352	0.00127693	rs2467565	0.0139976	4.34022e-06	rs11223225	0.0556879	rs1077409	0.821083	0.00875532
ROBO1_TEAD4	rs6802127	0.0176196	rs10774085	0.00460492	5.82481e-06	rs6802127	0.01465	rs10774085	0.00919695	7.27648e-06	rs7644521	0.507919	rs1894791	0.655774	0.00875532
CTNND2_NRG3	rs1302802	0.00654083	rs11191761	0.00203088	3.53422e-05	rs1302802	0.00664087	rs11191761	0.0050252	9.22742e-06	rs17790374	0.46189	rs1481129	0.351751	0.00876729
OPCML_RYR3	rs2246352	0.00248395	rs2467565	0.0110475	2.08358e-05	rs2246352	0.00127693	rs2467565	0.0139976	4.34022e-06	rs4937745	0.0899373	rs11631192	0.35669	0.00878167
CTNND2_NRG3	rs1302802	0.00654083	rs11191761	0.00203088	3.53422e-05	rs1302802	0.00664087	rs11191761	0.0050252	9.22742e-06	rs1393133	0.0748361	rs715687	0.7392	0.00878167
OPCML_RYR3	rs2246352	0.00248395	rs2467565	0.0110475	2.08358e-05	rs2246352	0.00127693	rs2467565	0.0139976	4.34022e-06	rs11605501	0.813385	rs2279662	0.793618	0.00879127
CTNND2_NRG3	rs1302802	0.00654083	rs11191761	0.00203088	3.53422e-05	rs1302802	0.00664087	rs11191761	0.0050252	9.22742e-06	rs852636	0.0301761	rs501376	0.153372	0.00879368
ZNF385B_ELMO1	rs2138196	0.00793691	rs918978	0.00248576	3.33789e-06	rs2138196	0.00688748	rs918978	0.00806965	6.52679e-06	rs1517708	0.56549	rs1882071	0.736821	0.00879608
TMEM97P2_SLC24A3	rs7836543	0.00344083	rs7264540	0.00151951	8.00358e-06	rs7836543	0.0041721	rs7264540	0.00109285	9.24158e-06	rs6586944	0.562301	rs3790223	0.221771	0.00880089
OPCML_RYR3	rs2246352	0.00248395	rs2467565	0.0110475	2.08358e-05	rs2246352	0.00127693	rs2467565	0.0139976	4.34022e-06	rs11223384	0.127798	rs4779626	0.967928	0.00881292
TMEM97P2_SLC24A3	rs7836543	0.00344083	rs7264540	0.00151951	8.00358e-06	rs7836543	0.0041721	rs7264540	0.00109285	9.24158e-06	rs7814874	0.527196	rs17296567	0.285762	0.00881774
OPCML_RYR3	rs2246352	0.00248395	rs2467565	0.0110475	2.08358e-05	rs2246352	0.00127693	rs2467565	0.0139976	4.34022e-06	rs7935421	0.27243	rs8030095	0.146612	0.00884187
OPCML_RYR3	rs2246352	0.00248395	rs2467565	0.0110475	2.08358e-05	rs2246352	0.00127693	rs2467565	0.0139976	4.34022e-06	rs3019862	0.450125	rs17098	0.240841	0.0088467
ZNF385B_ELMO1	rs2138196	0.00793691	rs918978	0.00248576	3.33789e-06	rs2138196	0.00688748	rs918978	0.00806965	6.52679e-06	rs62175164	0.653753	rs11532670	0.917451	0.0088467
CD247_CYP4F8	rs864537	0.000444359	rs2239367*	0.01233	8.33529e-06	rs864537	0.000439251	rs2239367*	0.00637621	8.88046e-06	rs704856	0.00622348	rs28666502	0.238192	0.0088467
OPCML_RYR3	rs2246352	0.00248395	rs2467565	0.0110475	2.08358e-05	rs2246352	0.00127693	rs2467565	0.0139976	4.34022e-06	rs78058594	0.425866	rs937303	0.891411	0.00885154
OPCML_RYR3	rs2246352	0.00248395	rs2467565	0.0110475	2.08358e-05	rs2246352	0.00127693	rs2467565	0.0139976	4.34022e-06	rs11605501	0.799777	rs3794591	0.55369	0.00885396
ALX4_RBFOX1	rs10838251	0.0239634	rs653127	0.000606163	1.27775e-05	rs10838251	0.0101609	rs653127	0.000301475	7.29136e-06	rs897005	0.131002	rs9931202	0.386612	0.00886607
AFAP1_PCDH7	rs4619890	0.00292835	rs10001740	0.0135503	4.81704e-06	rs4619890	0.0021511	rs10001740	0.00587307	2.39968e-06	rs4696771	0.393831	rs9884332	0.223846	0.00889762
CTNND2_NRG3	rs1302802	0.00654083	rs11191761	0.00203088	3.53422e-05	rs1302802	0.00664087	rs11191761	0.0050252	9.22742e-06	rs10462670	0.134872	rs1333211	0.0150173	0.00889762
ALX4_RBFOX1	rs10838251	0.0239634	rs653127	0.000606163	1.27775e-05	rs10838251	0.0101609	rs653127	0.000301475	7.29136e-06	rs12795574	0.168537	rs13330260	0.595898	0.00890006
OPCML_RYR3	rs2246352	0.00248395	rs2467565	0.0110475	2.08358e-05	rs2246352	0.00127693	rs2467565	0.0139976	4.34022e-06	rs4245116	0.789003	rs17236385	0.996134	0.00890492
CTNND2_NRG3	rs1302802	0.00654083	rs11191761	0.00203088	3.53422e-05	rs1302802	0.00664087	rs11191761	0.0050252	9.22742e-06	rs2561622	0.0517116	rs12415032	0.833091	0.00891223
CTNND2_NRG3	rs1302802	0.00654083	rs11191761	0.00203088	3.53422e-05	rs1302802	0.00664087	rs11191761	0.0050252	9.22742e-06	rs6893111	0.0441975	rs4933816	0.0243256	0.00892198
OPCML_RYR3	rs2246352	0.00248395	rs2467565	0.0110475	2.08358e-05	rs2246352	0.00127693	rs2467565	0.0139976	4.34022e-06	rs6590715	0.966384	rs12148576	0.197379	0.0089293
OPCML_RYR3	rs2246352	0.00248395	rs2467565	0.0110475	2.08358e-05	rs2246352	0.00127693	rs2467565	0.0139976	4.34022e-06	rs2659611	0.921749	rs35902297	0.585885	0.00893662
CD247_CYP4F8	rs864537	0.000444359	rs2239367*	0.01233	8.33529e-06	rs864537	0.000439251	rs2239367*	0.00637621	8.88046e-06	rs2949656	0.602703	rs16980628	0.314925	0.00893662
SUMF1_RPS6KA2	rs11919486	0.0102079	rs12208871	0.00249002	1.61262e-06	rs11919486	0.00340692	rs12208871	0.00182275	2.38629e-06	rs7641926	0.0922865	rs4518470	0.218546	0.00894151
ALX4_RBFOX1	rs10838251	0.0239634	rs653127	0.000606163	1.27775e-05	rs10838251	0.0101609	rs653127	0.000301475	7.29136e-06	rs116552803	0.257687	rs17138979	0.512311	0.00895863
TLE1_C10orf107	rs1342478	0.0147804	rs10761589	0.00995665	1.43629e-05	rs1342478	0.0106235	rs10761589	0.0106979	7.19704e-06	rs911639	0.476935	rs10509156	0.0949969	0.00897825
OPCML_RYR3	rs2246352	0.00248395	rs2467565	0.0110475	2.08358e-05	rs2246352	0.00127693	rs2467565	0.0139976	4.34022e-06	rs57254119	0.918025	rs12914125	0.974611	0.0089807
NLN_DCHS1	rs10096	0.0142815	rs937856	0.00796823	2.26529e-05	rs10096	0.00509492	rs937856	0.00601036	2.97439e-06	rs34981	0.956194	rs2659863	0.114436	0.00898316
CTNND2_NRG3	rs1302802	0.00654083	rs11191761	0.00203088	3.53422e-05	rs1302802	0.00664087	rs11191761	0.0050252	9.22742e-06	rs6893111	0.0474012	rs17100444	0.638519	0.00899053
OPCML_RYR3	rs2246352	0.00248395	rs2467565	0.0110475	2.08358e-05	rs2246352	0.00127693	rs2467565	0.0139976	4.34022e-06	rs4379857	0.15722	rs2004635	0.677068	0.00899791
ALX4_RBFOX1	rs10838251	0.0239634	rs653127	0.000606163	1.27775e-05	rs10838251	0.0101609	rs653127	0.000301475	7.29136e-06	rs7108942	0.0172939	rs10431956	0.868505	0.00900775
CTNND2_NRG3	rs1302802	0.00654083	rs11191761	0.00203088	3.53422e-05	rs1302802	0.00664087	rs11191761	0.0050252	9.22742e-06	rs31865	0.819276	rs526353	0.102307	0.00901514
ITGA8_NRAP	rs7908139	0.00969138	rs12243176	0.00139991	1.40563e-06	rs7908139	0.00802033	rs12243176	0.000943634	1.64197e-06	rs72781840	0.862635	rs3127118	0.764242	0.00902008
CTNND2_NRG3	rs1302802	0.00654083	rs11191761	0.00203088	3.53422e-05	rs1302802	0.00664087	rs11191761	0.0050252	9.22742e-06	rs59729480	0.370196	rs17744778	0.581458	0.00902254
OPCML_RYR3	rs2246352	0.00248395	rs2467565	0.0110475	2.08358e-05	rs2246352	0.00127693	rs2467565	0.0139976	4.34022e-06	rs2725468	0.169485	rs735545	0.248556	0.00904477
CTNND2_NRG3	rs1302802	0.00654083	rs11191761	0.00203088	3.53422e-05	rs1302802	0.00664087	rs11191761	0.0050252	9.22742e-06	rs31837	0.601789	rs1649942	0.656934	0.00905219
CTNND2_NRG3	rs1302802	0.00654083	rs11191761	0.00203088	3.53422e-05	rs1302802	0.00664087	rs11191761	0.0050252	9.22742e-06	rs28210	0.160733	rs17744778	0.573306	0.00905962
OPCML_RYR3	rs2246352	0.00248395	rs2467565	0.0110475	2.08358e-05	rs2246352	0.00127693	rs2467565	0.0139976	4.34022e-06	rs4245117	0.847103	rs2596179	0.0382759	0.0090621
OPCML_RYR3	rs2246352	0.00248395	rs2467565	0.0110475	2.08358e-05	rs2246352	0.00127693	rs2467565	0.0139976	4.34022e-06	rs10894631	0.290384	rs28646279	0.40158	0.00906458
OPCML_RYR3	rs2246352	0.00248395	rs2467565	0.0110475	2.08358e-05	rs2246352	0.00127693	rs2467565	0.0139976	4.34022e-06	rs4609613	0.741438	rs2676049	0.903841	0.00906458
CTNND2_NRG3	rs1302802	0.00654083	rs11191761	0.00203088	3.53422e-05	rs1302802	0.00664087	rs11191761	0.0050252	9.22742e-06	rs154753	0.713591	rs1414767	0.307977	0.0090745
AFAP1_PCDH7	rs4619890	0.00292835	rs10001740	0.0135503	4.81704e-06	rs4619890	0.0021511	rs10001740	0.00587307	2.39968e-06	rs13132025	0.666078	rs10003973	0.546649	0.00907698
ALX4_RBFOX1	rs10838251	0.0239634	rs653127	0.000606163	1.27775e-05	rs10838251	0.0101609	rs653127	0.000301475	7.29136e-06	rs897005	0.133283	rs4238859	0.794536	0.00907946
OPCML_RYR3	rs2246352	0.00248395	rs2467565	0.0110475	2.08358e-05	rs2246352	0.00127693	rs2467565	0.0139976	4.34022e-06	rs3923728	0.514473	rs581954	0.351071	0.00908195
SETDB1_ITGA9	rs34207591	0.0224875	rs4678971	0.00637275	3.8147e-05	rs34207591	0.0107676	rs4678971	0.0107793	9.65932e-06	rs198325	0.00892007	rs9824674	0.520819	0.00909437
ZNF385B_ELMO1	rs2138196	0.00793691	rs918978	0.00248576	3.33789e-06	rs2138196	0.00688748	rs918978	0.00806965	6.52679e-06	rs1462208	0.29897	rs13242914	0.820411	0.0091118
OPCML_RYR3	rs2246352	0.00248395	rs2467565	0.0110475	2.08358e-05	rs2246352	0.00127693	rs2467565	0.0139976	4.34022e-06	rs1670575	0.362931	rs11637619	0.958995	0.00911429
SUMF1_RPS6KA2	rs11919486	0.0102079	rs12208871	0.00249002	1.61262e-06	rs11919486	0.00340692	rs12208871	0.00182275	2.38629e-06	rs2259801	0.793559	rs142349138	0.924362	0.00911678
ALX4_RBFOX1	rs10838251	0.0239634	rs653127	0.000606163	1.27775e-05	rs10838251	0.0101609	rs653127	0.000301475	7.29136e-06	rs12291270	0.42975	rs11645793	0.0690994	0.00911678
ALX4_RBFOX1	rs10838251	0.0239634	rs653127	0.000606163	1.27775e-05	rs10838251	0.0101609	rs653127	0.000301475	7.29136e-06	rs116552803	0.254268	rs8059712	0.713776	0.00912177
ROBO1_TEAD4	rs6802127	0.0176196	rs10774085	0.00460492	5.82481e-06	rs6802127	0.01465	rs10774085	0.00919695	7.27648e-06	rs162869	0.725006	rs7138776	0.485158	0.00913176
AFAP1_PCDH7	rs4619890	0.00292835	rs10001740	0.0135503	4.81704e-06	rs4619890	0.0021511	rs10001740	0.00587307	2.39968e-06	rs1106248	0.760688	rs10020282	0.848056	0.00913425
OPCML_RYR3	rs2246352	0.00248395	rs2467565	0.0110475	2.08358e-05	rs2246352	0.00127693	rs2467565	0.0139976	4.34022e-06	rs7119431	0.0833266	rs16957135	0.420702	0.00913675
ZNF385B_ELMO1	rs2138196	0.00793691	rs918978	0.00248576	3.33789e-06	rs2138196	0.00688748	rs918978	0.00806965	6.52679e-06	rs13030456	0.244983	rs73689677	0.163636	0.00913925
CTNND2_NRG3	rs1302802	0.00654083	rs11191761	0.00203088	3.53422e-05	rs1302802	0.00664087	rs11191761	0.0050252	9.22742e-06	rs16901689	0.832517	rs722981	0.820694	0.00913925
ALX4_RBFOX1	rs10838251	0.0239634	rs653127	0.000606163	1.27775e-05	rs10838251	0.0101609	rs653127	0.000301475	7.29136e-06	rs7949067	0.164644	rs1035563	0.655585	0.00914675
C8orf12_NAV2	rs7018324	0.00947639	rs10734289	0.0357356	4.38133e-06	rs7018324	0.0108908	rs10734289	0.0106364	6.59207e-06	rs10102600	0.533666	rs10500866	0.0496139	0.00914926
FAM167A_NAV2	rs7018324	0.00947639	rs10734289	0.0357356	4.38133e-06	rs7018324	0.0108908	rs10734289	0.0106364	6.59207e-06	rs10102600	0.533666	rs10500866	0.0496139	0.00914926
OPCML_RYR3	rs2246352	0.00248395	rs2467565	0.0110475	2.08358e-05	rs2246352	0.00127693	rs2467565	0.0139976	4.34022e-06	rs12788589	0.455181	rs6495269	0.363215	0.00917181
ZNF385B_ELMO1	rs2138196	0.00793691	rs918978	0.00248576	3.33789e-06	rs2138196	0.00688748	rs918978	0.00806965	6.52679e-06	rs1546603	0.520888	rs2724005	0.0353356	0.00917683
ALX4_RBFOX1	rs10838251	0.0239634	rs653127	0.000606163	1.27775e-05	rs10838251	0.0101609	rs653127	0.000301475	7.29136e-06	rs7925657	0.0293185	rs12149334	0.689592	0.00918185
OPCML_RYR3	rs2246352	0.00248395	rs2467565	0.0110475	2.08358e-05	rs2246352	0.00127693	rs2467565	0.0139976	4.34022e-06	rs7933745	0.0374709	rs2676070	0.786397	0.00919693
ALX4_RBFOX1	rs10838251	0.0239634	rs653127	0.000606163	1.27775e-05	rs10838251	0.0101609	rs653127	0.000301475	7.29136e-06	rs729287	0.838929	rs733410	0.977689	0.00919944
OPCML_RYR3	rs2246352	0.00248395	rs2467565	0.0110475	2.08358e-05	rs2246352	0.00127693	rs2467565	0.0139976	4.34022e-06	rs7127639	0.550069	rs10444855	0.394577	0.00920448
OPCML_RYR3	rs2246352	0.00248395	rs2467565	0.0110475	2.08358e-05	rs2246352	0.00127693	rs2467565	0.0139976	4.34022e-06	rs494050	0.234508	rs16957135	0.447153	0.009207
ALX4_RBFOX1	rs10838251	0.0239634	rs653127	0.000606163	1.27775e-05	rs10838251	0.0101609	rs653127	0.000301475	7.29136e-06	rs79936520	0.641142	rs10163350	0.0639923	0.009207
ALX4_RBFOX1	rs10838251	0.0239634	rs653127	0.000606163	1.27775e-05	rs10838251	0.0101609	rs653127	0.000301475	7.29136e-06	rs116552803	0.255976	rs7203563	0.571716	0.0092196
CTNND2_NRG3	rs1302802	0.00654083	rs11191761	0.00203088	3.53422e-05	rs1302802	0.00664087	rs11191761	0.0050252	9.22742e-06	rs2727591	0.913285	rs4536149	0.441616	0.0092196
OPCML_RYR3	rs2246352	0.00248395	rs2467565	0.0110475	2.08358e-05	rs2246352	0.00127693	rs2467565	0.0139976	4.34022e-06	rs12272691	0.222085	rs2278313	0.763419	0.00922464
CTNND2_NRG3	rs1302802	0.00654083	rs11191761	0.00203088	3.53422e-05	rs1302802	0.00664087	rs11191761	0.0050252	9.22742e-06	rs31865	0.751495	rs11195146	0.866696	0.00922717
SUMF1_RPS6KA2-IT1	rs11919486	0.0102079	rs12208871	0.00249002	1.61262e-06	rs11919486	0.00340692	rs12208871	0.00182275	2.38629e-06	rs13099728	0.677624	rs16898963	0.195188	0.00923474
SUMF1_RPS6KA2	rs11919486	0.0102079	rs12208871	0.00249002	1.61262e-06	rs11919486	0.00340692	rs12208871	0.00182275	2.38629e-06	rs13099728	0.677624	rs16898963	0.195188	0.00923474
OPCML_RYR3	rs2246352	0.00248395	rs2467565	0.0110475	2.08358e-05	rs2246352	0.00127693	rs2467565	0.0139976	4.34022e-06	rs9736335	0.00436557	rs12148576	0.184363	0.00923727
ZNF385B_ELMO1	rs2138196	0.00793691	rs918978	0.00248576	3.33789e-06	rs2138196	0.00688748	rs918978	0.00806965	6.52679e-06	rs16866987	0.785155	rs7799004	0.765985	0.00923727
ALX4_RBFOX1	rs10838251	0.0239634	rs653127	0.000606163	1.27775e-05	rs10838251	0.0101609	rs653127	0.000301475	7.29136e-06	rs3853292	0.535396	rs17802989	0.428459	0.00923727
ZNF385B_ELMO1	rs2138196	0.00793691	rs918978	0.00248576	3.33789e-06	rs2138196	0.00688748	rs918978	0.00806965	6.52679e-06	rs1517707	0.386424	rs10248478	0.857522	0.00924233
ZNF385B_ELMO1	rs2138196	0.00793691	rs918978	0.00248576	3.33789e-06	rs2138196	0.00688748	rs918978	0.00806965	6.52679e-06	rs1515274	0.0752926	rs34853387	0.348675	0.00925245
ALX4_RBFOX1	rs10838251	0.0239634	rs653127	0.000606163	1.27775e-05	rs10838251	0.0101609	rs653127	0.000301475	7.29136e-06	rs3853292	0.541843	rs11647105	0.722394	0.00925498
ALX4_RBFOX1	rs10838251	0.0239634	rs653127	0.000606163	1.27775e-05	rs10838251	0.0101609	rs653127	0.000301475	7.29136e-06	rs7121151	0.0308799	rs561856	0.564341	0.00925498
ZNF385B_ELMO1	rs2138196	0.00793691	rs918978	0.00248576	3.33789e-06	rs2138196	0.00688748	rs918978	0.00806965	6.52679e-06	rs7567408	0.057914	rs13309001	0.229447	0.00926511
SUMF1_RPS6KA2	rs11919486	0.0102079	rs12208871	0.00249002	1.61262e-06	rs11919486	0.00340692	rs12208871	0.00182275	2.38629e-06	rs2600127	0.129249	rs6415092	0.763309	0.00927018
ZNF385B_ELMO1	rs2138196	0.00793691	rs918978	0.00248576	3.33789e-06	rs2138196	0.00688748	rs918978	0.00806965	6.52679e-06	rs165383	0.692841	rs6960995	0.817691	0.00927272
C8orf12_NAV2	rs7018324	0.00947639	rs10734289	0.0357356	4.38133e-06	rs7018324	0.0108908	rs10734289	0.0106364	6.59207e-06	rs7018324	0.494822	rs2289563	0.88542	0.00927526
FAM167A_NAV2	rs7018324	0.00947639	rs10734289	0.0357356	4.38133e-06	rs7018324	0.0108908	rs10734289	0.0106364	6.59207e-06	rs7018324	0.494822	rs2289563	0.88542	0.00927526
ZNF385B_ELMO1	rs2138196	0.00793691	rs918978	0.00248576	3.33789e-06	rs2138196	0.00688748	rs918978	0.00806965	6.52679e-06	rs1515310	0.900891	rs1962235	0.675083	0.00927779
ALX4_RBFOX1	rs10838251	0.0239634	rs653127	0.000606163	1.27775e-05	rs10838251	0.0101609	rs653127	0.000301475	7.29136e-06	rs1454075	0.22263	rs7194715	0.0170912	0.00927779
ZNF385B_ELMO1	rs2138196	0.00793691	rs918978	0.00248576	3.33789e-06	rs2138196	0.00688748	rs918978	0.00806965	6.52679e-06	rs12693203	0.0771594	rs35575349	0.464487	0.00928541
TMEM97P2_SLC24A3	rs7836543	0.00344083	rs7264540	0.00151951	8.00358e-06	rs7836543	0.0041721	rs7264540	0.00109285	9.24158e-06	rs28523933	0.720885	rs11907443	0.655122	0.00928541
ZNF385B_ELMO1	rs2138196	0.00793691	rs918978	0.00248576	3.33789e-06	rs2138196	0.00688748	rs918978	0.00806965	6.52679e-06	rs62176333	0.29228	rs11973351	0.382708	0.0093236
ERC2_TNC	rs7637114	0.00165001	rs7035322	0.0436918	1.66422e-06	rs7637114	0.0037144	rs7035322	0.0120942	4.87883e-06	rs4955865	0.442174	rs16932078	0.831923	0.00933637
CTNND2_NRG3	rs1302802	0.00654083	rs11191761	0.00203088	3.53422e-05	rs1302802	0.00664087	rs11191761	0.0050252	9.22742e-06	rs43177	0.732652	rs7913415	0.130898	0.00934148
CTNND2_NRG3	rs1302802	0.00654083	rs11191761	0.00203088	3.53422e-05	rs1302802	0.00664087	rs11191761	0.0050252	9.22742e-06	rs6860372	0.9141	rs342402	0.502403	0.00934403
CTNND2_NRG3	rs1302802	0.00654083	rs11191761	0.00203088	3.53422e-05	rs1302802	0.00664087	rs11191761	0.0050252	9.22742e-06	rs2937503	0.651768	rs1339797	0.927796	0.00934659
OPCML_RYR3	rs2246352	0.00248395	rs2467565	0.0110475	2.08358e-05	rs2246352	0.00127693	rs2467565	0.0139976	4.34022e-06	rs12574516	0.132975	rs7169486	0.310086	0.00935427
OPCML_RYR3	rs2246352	0.00248395	rs2467565	0.0110475	2.08358e-05	rs2246352	0.00127693	rs2467565	0.0139976	4.34022e-06	rs12788589	0.441414	rs8030397	0.480289	0.00935427
OPCML_RYR3	rs2246352	0.00248395	rs2467565	0.0110475	2.08358e-05	rs2246352	0.00127693	rs2467565	0.0139976	4.34022e-06	rs609920	0.745489	rs2004635	0.652877	0.00936964
OPCML_RYR3	rs2246352	0.00248395	rs2467565	0.0110475	2.08358e-05	rs2246352	0.00127693	rs2467565	0.0139976	4.34022e-06	rs7122481	0.325647	rs4780167	0.639839	0.0093722
OPCML_RYR3	rs2246352	0.00248395	rs2467565	0.0110475	2.08358e-05	rs2246352	0.00127693	rs2467565	0.0139976	4.34022e-06	rs7926233	0.0668522	rs1024124	0.128499	0.0093722
ZNF385B_ELMO1	rs2138196	0.00793691	rs918978	0.00248576	3.33789e-06	rs2138196	0.00688748	rs918978	0.00806965	6.52679e-06	rs13002104	0.240626	rs1618858	0.0798204	0.00939274
C8orf12_NAV2	rs7018324	0.00947639	rs10734289	0.0357356	4.38133e-06	rs7018324	0.0108908	rs10734289	0.0106364	6.59207e-06	rs7831885	0.266057	rs2896583	0.88752	0.00940046
FAM167A_NAV2	rs7018324	0.00947639	rs10734289	0.0357356	4.38133e-06	rs7018324	0.0108908	rs10734289	0.0106364	6.59207e-06	rs7831885	0.266057	rs2896583	0.88752	0.00940046
OPCML_RYR3	rs2246352	0.00248395	rs2467565	0.0110475	2.08358e-05	rs2246352	0.00127693	rs2467565	0.0139976	4.34022e-06	rs4130016	0.357987	rs12914125	0.95479	0.00940303
OPCML_RYR3	rs2246352	0.00248395	rs2467565	0.0110475	2.08358e-05	rs2246352	0.00127693	rs2467565	0.0139976	4.34022e-06	rs654643	0.872749	rs2339299	0.103206	0.00940303
OPCML_RYR3	rs2246352	0.00248395	rs2467565	0.0110475	2.08358e-05	rs2246352	0.00127693	rs2467565	0.0139976	4.34022e-06	rs6590701	0.635269	rs17817151	0.0053821	0.00940303
OPCML_RYR3	rs2246352	0.00248395	rs2467565	0.0110475	2.08358e-05	rs2246352	0.00127693	rs2467565	0.0139976	4.34022e-06	rs76031652	0.69782	rs8028974	0.893952	0.00941333
OPCML_RYR3	rs2246352	0.00248395	rs2467565	0.0110475	2.08358e-05	rs2246352	0.00127693	rs2467565	0.0139976	4.34022e-06	rs2063071	0.935865	rs12900756	0.0732245	0.00941591
OPCML_RYR3	rs2246352	0.00248395	rs2467565	0.0110475	2.08358e-05	rs2246352	0.00127693	rs2467565	0.0139976	4.34022e-06	rs7928193	0.112468	rs8030095	0.152073	0.00941591
ERC2_TNC	rs7637114	0.00165001	rs7035322	0.0436918	1.66422e-06	rs7637114	0.0037144	rs7035322	0.0120942	4.87883e-06	rs17714443	0.0791356	rs7035322	0.262856	0.00941849
ALX4_RBFOX1	rs10838251	0.0239634	rs653127	0.000606163	1.27775e-05	rs10838251	0.0101609	rs653127	0.000301475	7.29136e-06	rs9971516	0.700854	rs13335835	0.386641	0.00942107
SUMF1_RPS6KA2	rs11919486	0.0102079	rs12208871	0.00249002	1.61262e-06	rs11919486	0.00340692	rs12208871	0.00182275	2.38629e-06	rs2259801	0.809233	rs16899429	0.974966	0.00942364
OPCML_RYR3	rs2246352	0.00248395	rs2467565	0.0110475	2.08358e-05	rs2246352	0.00127693	rs2467565	0.0139976	4.34022e-06	rs2725437	0.666835	rs16971602	0.161341	0.00943655
OPCML_RYR3	rs2246352	0.00248395	rs2467565	0.0110475	2.08358e-05	rs2246352	0.00127693	rs2467565	0.0139976	4.34022e-06	rs7121966	0.387073	rs11637619	0.973242	0.00944172
OPCML_RYR3	rs2246352	0.00248395	rs2467565	0.0110475	2.08358e-05	rs2246352	0.00127693	rs2467565	0.0139976	4.34022e-06	rs11223336	0.530176	rs2288611	0.0389492	0.0094443
OPCML_RYR3	rs2246352	0.00248395	rs2467565	0.0110475	2.08358e-05	rs2246352	0.00127693	rs2467565	0.0139976	4.34022e-06	rs11223350	0.760296	rs2339299	0.0912732	0.00945724
OPCML_RYR3	rs2246352	0.00248395	rs2467565	0.0110475	2.08358e-05	rs2246352	0.00127693	rs2467565	0.0139976	4.34022e-06	rs10082587	0.443015	rs7496234	0.497467	0.00946242
OPCML_RYR3	rs2246352	0.00248395	rs2467565	0.0110475	2.08358e-05	rs2246352	0.00127693	rs2467565	0.0139976	4.34022e-06	rs11605501	0.819067	rs11631192	0.372778	0.0094676
OPCML_RYR3	rs2246352	0.00248395	rs2467565	0.0110475	2.08358e-05	rs2246352	0.00127693	rs2467565	0.0139976	4.34022e-06	rs2853048	0.622217	rs79166622	0.527149	0.00948316
OPCML_RYR3	rs2246352	0.00248395	rs2467565	0.0110475	2.08358e-05	rs2246352	0.00127693	rs2467565	0.0139976	4.34022e-06	rs2226638	0.908499	rs16953863	0.27501	0.00948835
CTNND2_NRG3	rs1302802	0.00654083	rs11191761	0.00203088	3.53422e-05	rs1302802	0.00664087	rs11191761	0.0050252	9.22742e-06	rs1366398	0.814809	rs11195146	0.852392	0.00950395
SUMF1_RPS6KA2	rs11919486	0.0102079	rs12208871	0.00249002	1.61262e-06	rs11919486	0.00340692	rs12208871	0.00182275	2.38629e-06	rs1876613	0.978166	rs2242573	0.241219	0.00950916
NLN_MRPL17	rs10096	0.012516	rs3741277	0.00356845	1.98502e-05	rs10096	0.0044938	rs3741277	0.00211348	3.02785e-06	rs16894435	0.173606	rs60863191	0.914772	0.00952218
NLN_RPL21P94	rs10096	0.012516	rs3741277	0.00356845	1.98502e-05	rs10096	0.0044938	rs3741277	0.00211348	3.02785e-06	rs16894435	0.173606	rs60863191	0.914772	0.00952218
ALX4_RBFOX1	rs10838251	0.0239634	rs653127	0.000606163	1.27775e-05	rs10838251	0.0101609	rs653127	0.000301475	7.29136e-06	rs59108105	0.208741	rs7185884	0.442527	0.00952218
LOC101928114_LOC101928703	rs12491137	0.00301922	rs6840100	0.00817229	2.10237e-05	rs12491137	0.00964067	rs6840100	0.00967524	9.30081e-06	rs13067818	0.363717	rs17222326	0.902467	0.00953784
OPCML_RYR3	rs2246352	0.00248395	rs2467565	0.0110475	2.08358e-05	rs2246352	0.00127693	rs2467565	0.0139976	4.34022e-06	rs1027798	0.0446785	rs12914825	0.301013	0.00954829
SETDB1_ITGA9	rs34207591	0.0224875	rs4678971	0.00637275	3.8147e-05	rs34207591	0.0107676	rs4678971	0.0107793	9.65932e-06	rs11204744	0.483036	rs879904	0.902701	0.00954829
CTNND2_NRG3	rs1302802	0.00654083	rs11191761	0.00203088	3.53422e-05	rs1302802	0.00664087	rs11191761	0.0050252	9.22742e-06	rs2907105	0.202222	rs660464	0.867014	0.00955875
OPCML_RYR3	rs2246352	0.00248395	rs2467565	0.0110475	2.08358e-05	rs2246352	0.00127693	rs2467565	0.0139976	4.34022e-06	rs6590717	0.395616	rs16957279	0.833751	0.0095666
ALX4_RBFOX1	rs10838251	0.0239634	rs653127	0.000606163	1.27775e-05	rs10838251	0.0101609	rs653127	0.000301475	7.29136e-06	rs7122149	0.0766217	rs11077014	0.103329	0.00957184
LOC102467224_TAAR7P	rs10057779	0.0283929	rs17061429	0.00214413	8.28012e-06	rs10057779	0.00901773	rs17061429	0.0027352	3.56905e-06	rs6861306	0.548932	rs1933988	0.932128	0.00960335
LOC102467224_TAAR8	rs10057779	0.0283929	rs17061429	0.00214413	8.28012e-06	rs10057779	0.00901773	rs17061429	0.0027352	3.56905e-06	rs6861306	0.548932	rs1933988	0.932128	0.00960335
OPCML_RYR3	rs2246352	0.00248395	rs2467565	0.0110475	2.08358e-05	rs2246352	0.00127693	rs2467565	0.0139976	4.34022e-06	rs532769	0.0602641	rs4281677	0.0556699	0.00960861
OPCML_RYR3	rs2246352	0.00248395	rs2467565	0.0110475	2.08358e-05	rs2246352	0.00127693	rs2467565	0.0139976	4.34022e-06	rs57254119	0.848396	rs4779632	0.6307	0.00960861
TLE1_C10orf107	rs1342478	0.0147804	rs10761589	0.00995665	1.43629e-05	rs1342478	0.0106235	rs10761589	0.0106979	7.19704e-06	rs3897745	0.69987	rs58291719	0.00278794	0.0096165
GRXCR1_CCDC169-SOHLH2	rs1450932	0.00796446	rs2149424	0.00182752	1.29156e-05	rs1450932	0.00483597	rs2149424	0.00229235	7.5432e-06	rs2217915	0.542436	rs1170930	0.476061	0.00962177
TLE1_C10orf107	rs1342478	0.0147804	rs10761589	0.00995665	1.43629e-05	rs1342478	0.0106235	rs10761589	0.0106979	7.19704e-06	rs911639	0.3582	rs55879042	0.667036	0.00962704
OPCML_RYR3	rs2246352	0.00248395	rs2467565	0.0110475	2.08358e-05	rs2246352	0.00127693	rs2467565	0.0139976	4.34022e-06	rs621452	0.179989	rs2229116	0.929282	0.00962968
ZNF385B_ELMO1	rs2138196	0.00793691	rs918978	0.00248576	3.33789e-06	rs2138196	0.00688748	rs918978	0.00806965	6.52679e-06	rs1914499	0.861296	rs12333933	0.935026	0.00963496
SUMF1_RPS6KA2	rs11919486	0.0102079	rs12208871	0.00249002	1.61262e-06	rs11919486	0.00340692	rs12208871	0.00182275	2.38629e-06	rs1682913	0.517698	rs9295367	0.367385	0.00964288
SUMF1_RPS6KA2	rs11919486	0.0102079	rs12208871	0.00249002	1.61262e-06	rs11919486	0.00340692	rs12208871	0.00182275	2.38629e-06	rs310708	0.3773	rs3734603	0.821184	0.00964816
ZNF385B_ELMO1	rs2138196	0.00793691	rs918978	0.00248576	3.33789e-06	rs2138196	0.00688748	rs918978	0.00806965	6.52679e-06	rs2090219	0.565859	rs1986858	0.400913	0.0096508
ALX4_RBFOX1	rs10838251	0.0239634	rs653127	0.000606163	1.27775e-05	rs10838251	0.0101609	rs653127	0.000301475	7.29136e-06	rs7126447	0.0473392	rs4786847	0.403352	0.00965344
OPCML_RYR3	rs2246352	0.00248395	rs2467565	0.0110475	2.08358e-05	rs2246352	0.00127693	rs2467565	0.0139976	4.34022e-06	rs78142425	0.355908	rs957467	0.155183	0.00965873
ERC2_TNC	rs7637114	0.00165001	rs7035322	0.0436918	1.66422e-06	rs7637114	0.0037144	rs7035322	0.0120942	4.87883e-06	rs1182878	0.000257621	rs10982536	0.578138	0.00965873
SUMF1_RPS6KA2	rs11919486	0.0102079	rs12208871	0.00249002	1.61262e-06	rs11919486	0.00340692	rs12208871	0.00182275	2.38629e-06	rs1876613	0.952001	rs9366043	0.0597345	0.00966667
ROBO1_TEAD4	rs6802127	0.0176196	rs10774085	0.00460492	5.82481e-06	rs6802127	0.01465	rs10774085	0.00919695	7.27648e-06	rs1444480	0.854069	rs10774085	0.280135	0.00966667
ROBO1_TULP3	rs6802127	0.0176196	rs10774085	0.00460492	5.82481e-06	rs6802127	0.01465	rs10774085	0.00919695	7.27648e-06	rs1444480	0.854069	rs10774085	0.280135	0.00966667
CTNND2_NRG3	rs1302802	0.00654083	rs11191761	0.00203088	3.53422e-05	rs1302802	0.00664087	rs11191761	0.0050252	9.22742e-06	rs11133637	0.658329	rs1414767	0.330887	0.00966932
CTNND2_NRG3	rs1302802	0.00654083	rs11191761	0.00203088	3.53422e-05	rs1302802	0.00664087	rs11191761	0.0050252	9.22742e-06	rs26000	0.112805	rs12415032	0.887548	0.00966932
OPCML_RYR3	rs2246352	0.00248395	rs2467565	0.0110475	2.08358e-05	rs2246352	0.00127693	rs2467565	0.0139976	4.34022e-06	rs2659614	0.990047	rs1343900	0.138368	0.00967992
OPCML_RYR3	rs2246352	0.00248395	rs2467565	0.0110475	2.08358e-05	rs2246352	0.00127693	rs2467565	0.0139976	4.34022e-06	rs7941822	0.3376	rs4238565	0.29891	0.00968522
ROBO1_TEAD4	rs6802127	0.0176196	rs10774085	0.00460492	5.82481e-06	rs6802127	0.01465	rs10774085	0.00919695	7.27648e-06	rs6801676	0.450805	rs3782836	0.726962	0.00969584
CTNND2_NRG3	rs1302802	0.00654083	rs11191761	0.00203088	3.53422e-05	rs1302802	0.00664087	rs11191761	0.0050252	9.22742e-06	rs6554653	0.540751	rs1336286	0.509261	0.00970647
OPCML_RYR3	rs2246352	0.00248395	rs2467565	0.0110475	2.08358e-05	rs2246352	0.00127693	rs2467565	0.0139976	4.34022e-06	rs755983	0.704951	rs16971602	0.156183	0.00971179
OPCML_RYR3	rs2246352	0.00248395	rs2467565	0.0110475	2.08358e-05	rs2246352	0.00127693	rs2467565	0.0139976	4.34022e-06	rs7119431	0.0819287	rs683141	0.545791	0.00971711
ZNF385B_ELMO1	rs2138196	0.00793691	rs918978	0.00248576	3.33789e-06	rs2138196	0.00688748	rs918978	0.00806965	6.52679e-06	rs1581253	0.540224	rs12333933	0.912341	0.00972776
CTNND2_NRG3	rs1302802	0.00654083	rs11191761	0.00203088	3.53422e-05	rs1302802	0.00664087	rs11191761	0.0050252	9.22742e-06	rs249268	0.303036	rs7477796	0.625118	0.00974109
OPCML_RYR3	rs2246352	0.00248395	rs2467565	0.0110475	2.08358e-05	rs2246352	0.00127693	rs2467565	0.0139976	4.34022e-06	rs7941822	0.342278	rs4779632	0.629044	0.00976781
CTNND2_NRG3	rs1302802	0.00654083	rs11191761	0.00203088	3.53422e-05	rs1302802	0.00664087	rs11191761	0.0050252	9.22742e-06	rs2244828	0.839695	rs12414531	0.773442	0.00977049
OPCML_RYR3	rs2246352	0.00248395	rs2467565	0.0110475	2.08358e-05	rs2246352	0.00127693	rs2467565	0.0139976	4.34022e-06	rs12788589	0.441367	rs4779631	0.611724	0.00977317
CTNND2_NRG3	rs1302802	0.00654083	rs11191761	0.00203088	3.53422e-05	rs1302802	0.00664087	rs11191761	0.0050252	9.22742e-06	rs2973512	0.480205	rs12266855	0.726193	0.0097812
OPCML_RYR3	rs2246352	0.00248395	rs2467565	0.0110475	2.08358e-05	rs2246352	0.00127693	rs2467565	0.0139976	4.34022e-06	rs10894588	0.026164	rs8037864	0.532829	0.00978388
CTNND2_NRG3	rs1302802	0.00654083	rs11191761	0.00203088	3.53422e-05	rs1302802	0.00664087	rs11191761	0.0050252	9.22742e-06	rs2905986	0.188668	rs11192702	0.496925	0.00978924
ALX4_RBFOX1	rs10838251	0.0239634	rs653127	0.000606163	1.27775e-05	rs10838251	0.0101609	rs653127	0.000301475	7.29136e-06	rs7126447	0.0515718	rs7201476	0.324572	0.00981072
OPCML_RYR3	rs2246352	0.00248395	rs2467565	0.0110475	2.08358e-05	rs2246352	0.00127693	rs2467565	0.0139976	4.34022e-06	rs11223424	0.0182839	rs2596193	0.585703	0.0098161
CTNND2_NRG3	rs1302802	0.00654083	rs11191761	0.00203088	3.53422e-05	rs1302802	0.00664087	rs11191761	0.0050252	9.22742e-06	rs28210	0.163147	rs1889706	0.857367	0.0098161
LINC01133_TCERG1L	rs59975218	0.000572709	rs2918110	0.0103349	4.83673e-06	rs59975218	0.000727305	rs2918110	0.00906449	2.61111e-06	rs12144158	0.259537	rs11017714	0.914312	0.00981879
SLAMF9_TCERG1L	rs59975218	0.000572709	rs2918110	0.0103349	4.83673e-06	rs59975218	0.000727305	rs2918110	0.00906449	2.61111e-06	rs12144158	0.259537	rs11017714	0.914312	0.00981879
SLC8A1-AS1_SLC2A10	rs56084574	0.00871225	rs4810546	0.0118614	3.87406e-06	rs56084574	0.00844303	rs4810546	0.011895	6.28651e-06	rs433572	0.811025	rs12479945	0.94822	0.00982956
OPCML_RYR3	rs2246352	0.00248395	rs2467565	0.0110475	2.08358e-05	rs2246352	0.00127693	rs2467565	0.0139976	4.34022e-06	rs4937735	0.444898	rs683141	0.551416	0.00983225
OPCML_RYR3	rs2246352	0.00248395	rs2467565	0.0110475	2.08358e-05	rs2246352	0.00127693	rs2467565	0.0139976	4.34022e-06	rs10894669	0.950005	rs8032622	0.0200091	0.00984033
OPCML_RYR3	rs2246352	0.00248395	rs2467565	0.0110475	2.08358e-05	rs2246352	0.00127693	rs2467565	0.0139976	4.34022e-06	rs2853048	0.676565	rs4780167	0.678513	0.00984573
OPCML_RYR3	rs2246352	0.00248395	rs2467565	0.0110475	2.08358e-05	rs2246352	0.00127693	rs2467565	0.0139976	4.34022e-06	rs4936168	0.0263885	rs16957135	0.435117	0.0098917
OPCML_RYR3	rs2246352	0.00248395	rs2467565	0.0110475	2.08358e-05	rs2246352	0.00127693	rs2467565	0.0139976	4.34022e-06	rs7129438	0.812116	rs3794591	0.553692	0.0098917
SUMF1_RPS6KA2	rs11919486	0.0102079	rs12208871	0.00249002	1.61262e-06	rs11919486	0.00340692	rs12208871	0.00182275	2.38629e-06	rs13096374	0.726664	rs4709122	0.0561723	0.00989441
CTNND2_NRG3	rs1302802	0.00654083	rs11191761	0.00203088	3.53422e-05	rs1302802	0.00664087	rs11191761	0.0050252	9.22742e-06	rs13155380	0.891196	rs12255719	0.0203786	0.00989441
MYO5A_GNG7	rs1669859	0.00762599	rs759065	0.00596064	3.22842e-06	rs1669859	0.00504878	rs759065	0.00621568	3.01324e-06	rs7178682	0.975612	rs7257500	0.154731	0.00990798
OPCML_RYR3	rs2246352	0.00248395	rs2467565	0.0110475	2.08358e-05	rs2246352	0.00127693	rs2467565	0.0139976	4.34022e-06	rs12788589	0.453622	rs8042765	0.202561	0.00991069
CTNND2_NRG3	rs1302802	0.00654083	rs11191761	0.00203088	3.53422e-05	rs1302802	0.00664087	rs11191761	0.0050252	9.22742e-06	rs16901689	0.898601	rs11192702	0.523978	0.00991341
OPCML_RYR3	rs2246352	0.00248395	rs2467565	0.0110475	2.08358e-05	rs2246352	0.00127693	rs2467565	0.0139976	4.34022e-06	rs1784175	0.241074	rs11072570	0.944807	0.00991613
SUMF1_RPS6KA2	rs11919486	0.0102079	rs12208871	0.00249002	1.61262e-06	rs11919486	0.00340692	rs12208871	0.00182275	2.38629e-06	rs2686717	0.378718	rs1883361	0.172679	0.00991884
OPCML_RYR3	rs2246352	0.00248395	rs2467565	0.0110475	2.08358e-05	rs2246352	0.00127693	rs2467565	0.0139976	4.34022e-06	rs7107264	0.780495	rs12440440	0.877453	0.00991884
OPCML_RYR3	rs2246352	0.00248395	rs2467565	0.0110475	2.08358e-05	rs2246352	0.00127693	rs2467565	0.0139976	4.34022e-06	rs10894645	0.941109	rs2442464	0.491141	0.00992428
ALX4_RBFOX1	rs10838251	0.0239634	rs653127	0.000606163	1.27775e-05	rs10838251	0.0101609	rs653127	0.000301475	7.29136e-06	rs79936520	0.654994	rs938760	0.530442	0.00992972
OPCML_RYR3	rs2246352	0.00248395	rs2467565	0.0110475	2.08358e-05	rs2246352	0.00127693	rs2467565	0.0139976	4.34022e-06	rs7928193	0.114026	rs10519864	0.117022	0.00993244
OPCML_RYR3	rs2246352	0.00248395	rs2467565	0.0110475	2.08358e-05	rs2246352	0.00127693	rs2467565	0.0139976	4.34022e-06	rs1594524	0.572668	rs17098	0.234141	0.00994061
CTNND2_NRG3	rs1302802	0.00654083	rs11191761	0.00203088	3.53422e-05	rs1302802	0.00664087	rs11191761	0.0050252	9.22742e-06	rs16901347	0.158686	rs11196336	0.938878	0.00995152
CTNND2_NRG3	rs1302802	0.00654083	rs11191761	0.00203088	3.53422e-05	rs1302802	0.00664087	rs11191761	0.0050252	9.22742e-06	rs2057795	0.40475	rs12358551	0.859193	0.00996243
C8orf12_NAV2	rs7018324	0.00947639	rs10734289	0.0357356	4.38133e-06	rs7018324	0.0108908	rs10734289	0.0106364	6.59207e-06	rs11774655	0.76584	rs10833241	0.924188	0.0099679
FAM167A_NAV2	rs7018324	0.00947639	rs10734289	0.0357356	4.38133e-06	rs7018324	0.0108908	rs10734289	0.0106364	6.59207e-06	rs11774655	0.76584	rs10833241	0.924188	0.0099679
ALX4_RBFOX1	rs10838251	0.0239634	rs653127	0.000606163	1.27775e-05	rs10838251	0.0101609	rs653127	0.000301475	7.29136e-06	rs12288455	0.424319	rs1861038	0.354844	0.00997063
OPCML_RYR3	rs2246352	0.00248395	rs2467565	0.0110475	2.08358e-05	rs2246352	0.00127693	rs2467565	0.0139976	4.34022e-06	rs10160262	0.281334	rs12593536	0.94615	0.0099761
RAP1GAP_MCC	rs829370	0.00869814	rs6882155	0.00155507	2.39806e-05	rs829370	0.0126087	rs6882155	0.00210349	6.39327e-06	rs861212	0.43448	rs13445	0.223633	0.00999799
ERC2_TNC	rs7637114	0.00165001	rs7035322	0.0436918	1.66422e-06	rs7637114	0.0037144	rs7035322	0.0120942	4.87883e-06	rs815444	0.0811801	rs7847271	0.277774	0.0100007
OPCML_RYR3	rs2246352	0.00248395	rs2467565	0.0110475	2.08358e-05	rs2246352	0.00127693	rs2467565	0.0139976	4.34022e-06	rs4430517	0.657646	rs72713294	0.113972	0.0100145
OPCML_RYR3	rs2246352	0.00248395	rs2467565	0.0110475	2.08358e-05	rs2246352	0.00127693	rs2467565	0.0139976	4.34022e-06	rs7117082	0.779473	rs4779631	0.652034	0.0100145
OPCML_RYR3	rs2246352	0.00248395	rs2467565	0.0110475	2.08358e-05	rs2246352	0.00127693	rs2467565	0.0139976	4.34022e-06	rs11223336	0.540477	rs8034012	0.675175	0.0100199
C8orf12_NAV2	rs7018324	0.00947639	rs10734289	0.0357356	4.38133e-06	rs7018324	0.0108908	rs10734289	0.0106364	6.59207e-06	rs2003423	0.811177	rs2289563	0.880716	0.0100227
FAM167A_NAV2	rs7018324	0.00947639	rs10734289	0.0357356	4.38133e-06	rs7018324	0.0108908	rs10734289	0.0106364	6.59207e-06	rs2003423	0.811177	rs2289563	0.880716	0.0100227
AFAP1_PCDH7	rs4619890	0.00292835	rs10001740	0.0135503	4.81704e-06	rs4619890	0.0021511	rs10001740	0.00587307	2.39968e-06	rs2269875	0.805376	rs2201945	0.618157	0.0100254
CTNND2_NRG3	rs1302802	0.00654083	rs11191761	0.00203088	3.53422e-05	rs1302802	0.00664087	rs11191761	0.0050252	9.22742e-06	rs31888	0.818014	rs4073987	0.589245	0.0100254
CTNND2_NRG3	rs1302802	0.00654083	rs11191761	0.00203088	3.53422e-05	rs1302802	0.00664087	rs11191761	0.0050252	9.22742e-06	rs247648	0.545395	rs6584400	0.0722111	0.010053
OPCML_RYR3	rs2246352	0.00248395	rs2467565	0.0110475	2.08358e-05	rs2246352	0.00127693	rs2467565	0.0139976	4.34022e-06	rs6590717	0.321171	rs4779626	0.983443	0.0100585
ZNF385B_ELMO1	rs2138196	0.00793691	rs918978	0.00248576	3.33789e-06	rs2138196	0.00688748	rs918978	0.00806965	6.52679e-06	rs62180382	0.274662	rs17170782	0.915589	0.0100585
CTNND2_NRG3	rs1302802	0.00654083	rs11191761	0.00203088	3.53422e-05	rs1302802	0.00664087	rs11191761	0.0050252	9.22742e-06	rs7733427	0.768686	rs7088269	0.967276	0.0100585
CTNND2_NRG3	rs1302802	0.00654083	rs11191761	0.00203088	3.53422e-05	rs1302802	0.00664087	rs11191761	0.0050252	9.22742e-06	rs17216753	0.759314	rs1649947	0.212793	0.0100695
OPCML_RYR3	rs2246352	0.00248395	rs2467565	0.0110475	2.08358e-05	rs2246352	0.00127693	rs2467565	0.0139976	4.34022e-06	rs7119431	0.0831679	rs7165379	0.380116	0.0100972
OPCML_RYR3	rs2246352	0.00248395	rs2467565	0.0110475	2.08358e-05	rs2246352	0.00127693	rs2467565	0.0139976	4.34022e-06	rs11223437	0.579406	rs7176762	0.705784	0.0101055
OPCML_RYR3	rs2246352	0.00248395	rs2467565	0.0110475	2.08358e-05	rs2246352	0.00127693	rs2467565	0.0139976	4.34022e-06	rs1670575	0.36188	rs10519861	0.46427	0.0101082
OPCML_RYR3	rs2246352	0.00248395	rs2467565	0.0110475	2.08358e-05	rs2246352	0.00127693	rs2467565	0.0139976	4.34022e-06	rs101259	0.399139	rs937303	0.903804	0.010136
OPCML_RYR3	rs2246352	0.00248395	rs2467565	0.0110475	2.08358e-05	rs2246352	0.00127693	rs2467565	0.0139976	4.34022e-06	rs7128235	0.738799	rs2004635	0.660989	0.0101443
OPCML_RYR3	rs2246352	0.00248395	rs2467565	0.0110475	2.08358e-05	rs2246352	0.00127693	rs2467565	0.0139976	4.34022e-06	rs12272691	0.213448	rs2293028	0.0764127	0.0101527
ZNF385B_ELMO1	rs2138196	0.00793691	rs918978	0.00248576	3.33789e-06	rs2138196	0.00688748	rs918978	0.00806965	6.52679e-06	rs12693194	0.590267	rs73689677	0.16329	0.0101527
CARS2_NSFL1C	rs389656*	0.00404619	rs12480584	0.00794946	4.31376e-06	rs389656*	0.000707382	rs12480584	0.0092393	1.82917e-06	rs74125033	0.698647	rs3829698	0.53459	0.010161
OPCML_RYR3	rs2246352	0.00248395	rs2467565	0.0110475	2.08358e-05	rs2246352	0.00127693	rs2467565	0.0139976	4.34022e-06	rs10894645	0.986772	rs12148576	0.197913	0.0101722
TPRKBP1_FBLN5	rs11007188	0.00418626	rs2249954	0.000325292	6.85457e-06	rs11007188	0.00476051	rs2249954	0.000339953	7.3156e-06	rs588681	0.240606	rs10147178	0.975815	0.0101778
OPCML_RYR3	rs2246352	0.00248395	rs2467565	0.0110475	2.08358e-05	rs2246352	0.00127693	rs2467565	0.0139976	4.34022e-06	rs2001903	0.312604	rs4780111	0.847851	0.0101806
ZNF385B_ELMO1	rs2138196	0.00793691	rs918978	0.00248576	3.33789e-06	rs2138196	0.00688748	rs918978	0.00806965	6.52679e-06	rs72969210	0.138367	rs2541100	0.00057646	0.0101861
OPCML_RYR3	rs2246352	0.00248395	rs2467565	0.0110475	2.08358e-05	rs2246352	0.00127693	rs2467565	0.0139976	4.34022e-06	rs1784516	0.0240899	rs6495164	0.624223	0.0101917
OPCML_RYR3	rs2246352	0.00248395	rs2467565	0.0110475	2.08358e-05	rs2246352	0.00127693	rs2467565	0.0139976	4.34022e-06	rs7114353	0.0872695	rs2288611	0.0410895	0.0102085
ROBO1_TEAD4	rs6802127	0.0176196	rs10774085	0.00460492	5.82481e-06	rs6802127	0.01465	rs10774085	0.00919695	7.27648e-06	rs79063400	0.0164714	rs3825370	0.392294	0.0102141
CTNND2_NRG3	rs1302802	0.00654083	rs11191761	0.00203088	3.53422e-05	rs1302802	0.00664087	rs11191761	0.0050252	9.22742e-06	rs10462670	0.135383	rs1649934	0.286167	0.0102253
CTNND2_NRG3	rs1302802	0.00654083	rs11191761	0.00203088	3.53422e-05	rs1302802	0.00664087	rs11191761	0.0050252	9.22742e-06	rs852619	0.121591	rs12266006	0.619199	0.0102337
ZNF385B_ELMO1	rs2138196	0.00793691	rs918978	0.00248576	3.33789e-06	rs2138196	0.00688748	rs918978	0.00806965	6.52679e-06	rs62181524	0.573259	rs12540876	0.0641695	0.0102365
AFAP1_PCDH7	rs4619890	0.00292835	rs10001740	0.0135503	4.81704e-06	rs4619890	0.0021511	rs10001740	0.00587307	2.39968e-06	rs9991239	0.157099	rs6448729	0.553862	0.0102394
ALX4_RBFOX1	rs10838251	0.0239634	rs653127	0.000606163	1.27775e-05	rs10838251	0.0101609	rs653127	0.000301475	7.29136e-06	rs7108942	0.017504	rs12931063	0.851632	0.0102394
CTNND2_NRG3	rs1302802	0.00654083	rs11191761	0.00203088	3.53422e-05	rs1302802	0.00664087	rs11191761	0.0050252	9.22742e-06	rs32274	0.441372	rs1649934	0.284029	0.0102478
OPCML_RYR3	rs2246352	0.00248395	rs2467565	0.0110475	2.08358e-05	rs2246352	0.00127693	rs2467565	0.0139976	4.34022e-06	rs654643	0.891397	rs716368	0.300044	0.0102647
ROBO1_TEAD4	rs6802127	0.0176196	rs10774085	0.00460492	5.82481e-06	rs6802127	0.01465	rs10774085	0.00919695	7.27648e-06	rs78684892	0.115147	rs10774085	0.264256	0.0102703
ROBO1_TULP3	rs6802127	0.0176196	rs10774085	0.00460492	5.82481e-06	rs6802127	0.01465	rs10774085	0.00919695	7.27648e-06	rs78684892	0.115147	rs10774085	0.264256	0.0102703
CTNND2_NRG3	rs1302802	0.00654083	rs11191761	0.00203088	3.53422e-05	rs1302802	0.00664087	rs11191761	0.0050252	9.22742e-06	rs2057795	0.475215	rs526353	0.112862	0.0102759
OPCML_RYR3	rs2246352	0.00248395	rs2467565	0.0110475	2.08358e-05	rs2246352	0.00127693	rs2467565	0.0139976	4.34022e-06	rs2508967	0.777726	rs2596179	0.0393135	0.01029
ALX4_RBFOX1	rs10838251	0.0239634	rs653127	0.000606163	1.27775e-05	rs10838251	0.0101609	rs653127	0.000301475	7.29136e-06	rs116552803	0.25654	rs17664315	0.972593	0.0102929
CCDC3_GTF3C1	rs2399892	0.00596367	rs4787965	0.00484164	8.08989e-06	rs2399892	0.0106475	rs4787965	0.00856839	6.77803e-06	rs825415	0.9426	rs2239929	0.0119009	0.0102985
ALX4_RBFOX1	rs10838251	0.0239634	rs653127	0.000606163	1.27775e-05	rs10838251	0.0101609	rs653127	0.000301475	7.29136e-06	rs7126447	0.0485514	rs6500854	0.619278	0.0103098
OPCML_RYR3	rs2246352	0.00248395	rs2467565	0.0110475	2.08358e-05	rs2246352	0.00127693	rs2467565	0.0139976	4.34022e-06	rs2063071	0.9435	rs12901404	0.130088	0.0103183
ERC2_TNC	rs7637114	0.00165001	rs7035322	0.0436918	1.66422e-06	rs7637114	0.0037144	rs7035322	0.0120942	4.87883e-06	rs1463767	0.154156	rs1061495	0.946238	0.0103211
CTNND2_NRG3	rs1302802	0.00654083	rs11191761	0.00203088	3.53422e-05	rs1302802	0.00664087	rs11191761	0.0050252	9.22742e-06	rs247648	0.575242	rs1546157	0.0117016	0.0103268
ROBO1_TEAD4	rs6802127	0.0176196	rs10774085	0.00460492	5.82481e-06	rs6802127	0.01465	rs10774085	0.00919695	7.27648e-06	rs79063400	0.0196656	rs10082968	0.87452	0.0103296
ROBO1_HTR2A	rs6802127	0.0120295	rs2070039	0.00622697	4.7006e-06	rs6802127	0.0094642	rs2070039	0.00605746	5.43581e-06	rs1444480	0.855963	rs4142900	0.522458	0.0103466
OPCML_RYR3	rs2246352	0.00248395	rs2467565	0.0110475	2.08358e-05	rs2246352	0.00127693	rs2467565	0.0139976	4.34022e-06	rs12283798	0.341211	rs12440440	0.869915	0.010358
OPCML_RYR3	rs2246352	0.00248395	rs2467565	0.0110475	2.08358e-05	rs2246352	0.00127693	rs2467565	0.0139976	4.34022e-06	rs4359217	0.293565	rs6495269	0.377887	0.0103722
CTIF_SNPH	rs8092955	0.00369855	rs76304305	0.0198757	2.23527e-05	rs8092955	0.00618984	rs76304305	0.00946986	6.67673e-06	rs10853572	0.54074	rs6041356	0.806045	0.0103722
CTNND2_NRG3	rs1302802	0.00654083	rs11191761	0.00203088	3.53422e-05	rs1302802	0.00664087	rs11191761	0.0050252	9.22742e-06	rs10052295	0.436879	rs7099749	0.172427	0.0103808
CTNND2_NRG3	rs1302802	0.00654083	rs11191761	0.00203088	3.53422e-05	rs1302802	0.00664087	rs11191761	0.0050252	9.22742e-06	rs2057795	0.414862	rs342376	0.0380326	0.0103808
OPCML_RYR3	rs2246352	0.00248395	rs2467565	0.0110475	2.08358e-05	rs2246352	0.00127693	rs2467565	0.0139976	4.34022e-06	rs2001903	0.314074	rs8025855	0.275624	0.0104007
C8orf12_NAV2	rs7018324	0.00947639	rs10734289	0.0357356	4.38133e-06	rs7018324	0.0108908	rs10734289	0.0106364	6.59207e-06	rs11774655	0.769913	rs2632018	0.325808	0.0104064
FAM167A_NAV2	rs7018324	0.00947639	rs10734289	0.0357356	4.38133e-06	rs7018324	0.0108908	rs10734289	0.0106364	6.59207e-06	rs11774655	0.769913	rs2632018	0.325808	0.0104064
TMEM97P2_SLC24A3	rs7836543	0.00344083	rs7264540	0.00151951	8.00358e-06	rs7836543	0.0041721	rs7264540	0.00109285	9.24158e-06	rs11779910	0.686034	rs6046152	0.460311	0.010415
ZNF385B_ELMO1	rs2138196	0.00793691	rs918978	0.00248576	3.33789e-06	rs2138196	0.00688748	rs918978	0.00806965	6.52679e-06	rs12373813	0.938029	rs11973351	0.392798	0.0104264
C8orf12_NAV2	rs7018324	0.00947639	rs10734289	0.0357356	4.38133e-06	rs7018324	0.0108908	rs10734289	0.0106364	6.59207e-06	rs11774655	0.828098	rs11025134	0.825918	0.0104264
FAM167A_NAV2	rs7018324	0.00947639	rs10734289	0.0357356	4.38133e-06	rs7018324	0.0108908	rs10734289	0.0106364	6.59207e-06	rs11774655	0.828098	rs11025134	0.825918	0.0104264
MYO5A_GNG7	rs1669859	0.00762599	rs759065	0.00596064	3.22842e-06	rs1669859	0.00504878	rs759065	0.00621568	3.01324e-06	rs1693523	0.816866	rs8104096	0.478107	0.0104322
OPCML_RYR3	rs2246352	0.00248395	rs2467565	0.0110475	2.08358e-05	rs2246352	0.00127693	rs2467565	0.0139976	4.34022e-06	rs4379857	0.137861	rs2303308	0.138519	0.010435
OPCML_RYR3	rs2246352	0.00248395	rs2467565	0.0110475	2.08358e-05	rs2246352	0.00127693	rs2467565	0.0139976	4.34022e-06	rs10791261	0.0446433	rs8025855	0.269626	0.0104436
OPCML_RYR3	rs2246352	0.00248395	rs2467565	0.0110475	2.08358e-05	rs2246352	0.00127693	rs2467565	0.0139976	4.34022e-06	rs2659605	0.272655	rs7165389	0.0337292	0.0104436
OPCML_RYR3	rs2246352	0.00248395	rs2467565	0.0110475	2.08358e-05	rs2246352	0.00127693	rs2467565	0.0139976	4.34022e-06	rs4245116	0.767231	rs4281677	0.0579819	0.0104436
OPCML_RYR3	rs2246352	0.00248395	rs2467565	0.0110475	2.08358e-05	rs2246352	0.00127693	rs2467565	0.0139976	4.34022e-06	rs7130397	0.321467	rs11637619	0.971934	0.0104436
OPCML_RYR3	rs2246352	0.00248395	rs2467565	0.0110475	2.08358e-05	rs2246352	0.00127693	rs2467565	0.0139976	4.34022e-06	rs11223397	0.8332	rs2339299	0.0914231	0.0104522
OPCML_RYR3	rs2246352	0.00248395	rs2467565	0.0110475	2.08358e-05	rs2246352	0.00127693	rs2467565	0.0139976	4.34022e-06	rs10894631	0.260858	rs8037864	0.57704	0.0104637
OPCML_RYR3	rs2246352	0.00248395	rs2467565	0.0110475	2.08358e-05	rs2246352	0.00127693	rs2467565	0.0139976	4.34022e-06	rs10082587	0.435012	rs683141	0.555695	0.0104694
OPCML_RYR3	rs2246352	0.00248395	rs2467565	0.0110475	2.08358e-05	rs2246352	0.00127693	rs2467565	0.0139976	4.34022e-06	rs12278565	0.684726	rs11072416	0.0174176	0.0104752
CTNND2_NRG3	rs1302802	0.00654083	rs11191761	0.00203088	3.53422e-05	rs1302802	0.00664087	rs11191761	0.0050252	9.22742e-06	rs32274	0.499663	rs7088441	0.218702	0.0104896
CTNND2_NRG3	rs1302802	0.00654083	rs11191761	0.00203088	3.53422e-05	rs1302802	0.00664087	rs11191761	0.0050252	9.22742e-06	rs13164375	0.583078	rs12415032	0.884596	0.0104982
ALX4_RBFOX1	rs10838251	0.0239634	rs653127	0.000606163	1.27775e-05	rs10838251	0.0101609	rs653127	0.000301475	7.29136e-06	rs7925657	0.0295384	rs17671037	0.637542	0.0105097
CTNND2_NRG3	rs1302802	0.00654083	rs11191761	0.00203088	3.53422e-05	rs1302802	0.00664087	rs11191761	0.0050252	9.22742e-06	rs2245050	0.623141	rs1763060	0.23096	0.0105097
SETDB1_ITGA9	rs34207591	0.0224875	rs4678971	0.00637275	3.8147e-05	rs34207591	0.0107676	rs4678971	0.0107793	9.65932e-06	rs12042263	0.162536	rs2010452	0.535936	0.0105213
SUMF1_RPS6KA2	rs11919486	0.0102079	rs12208871	0.00249002	1.61262e-06	rs11919486	0.00340692	rs12208871	0.00182275	2.38629e-06	rs317605	0.179211	rs10806868	0.456027	0.0105242
CTNND2_NRG3	rs1302802	0.00654083	rs11191761	0.00203088	3.53422e-05	rs1302802	0.00664087	rs11191761	0.0050252	9.22742e-06	rs32275	0.44699	rs1763060	0.225249	0.0105386
CTNND2_NRG3	rs1302802	0.00654083	rs11191761	0.00203088	3.53422e-05	rs1302802	0.00664087	rs11191761	0.0050252	9.22742e-06	rs1012176	0.324446	rs1481130	0.498506	0.0105502
OPCML_RYR3	rs2246352	0.00248395	rs2467565	0.0110475	2.08358e-05	rs2246352	0.00127693	rs2467565	0.0139976	4.34022e-06	rs1784189	0.539194	rs7496234	0.504235	0.010556
OPCML_RYR3	rs2246352	0.00248395	rs2467565	0.0110475	2.08358e-05	rs2246352	0.00127693	rs2467565	0.0139976	4.34022e-06	rs79229800	0.828792	rs668570	0.113017	0.0105705
C9orf53_CACNG3	rs7041637	0.0101623	rs4787924	0.000952995	3.53919e-06	rs7041637	0.00626449	rs4787924	0.00485478	4.715e-06	rs7041637	0.00363752	rs1859201	0.125341	0.010585
CDKN2A_CACNG3	rs7041637	0.0101623	rs4787924	0.000952995	3.53919e-06	rs7041637	0.00626449	rs4787924	0.00485478	4.715e-06	rs7041637	0.00363752	rs1859201	0.125341	0.010585
SUMF1_RPS6KA2	rs11919486	0.0102079	rs12208871	0.00249002	1.61262e-06	rs11919486	0.00340692	rs12208871	0.00182275	2.38629e-06	rs167601	0.368809	rs9459715	0.422685	0.0105879
OPCML_RYR3	rs2246352	0.00248395	rs2467565	0.0110475	2.08358e-05	rs2246352	0.00127693	rs2467565	0.0139976	4.34022e-06	rs1784176	0.0993325	rs1878300	0.958405	0.0105908
ALX4_RBFOX1	rs10838251	0.0239634	rs653127	0.000606163	1.27775e-05	rs10838251	0.0101609	rs653127	0.000301475	7.29136e-06	rs897005	0.133933	rs7194475	0.875937	0.0105937
AFAP1_PCDH7	rs4619890	0.00292835	rs10001740	0.0135503	4.81704e-06	rs4619890	0.0021511	rs10001740	0.00587307	2.39968e-06	rs1557816	0.213939	rs2201945	0.630811	0.0106141
CTNND2_NRG3	rs1302802	0.00654083	rs11191761	0.00203088	3.53422e-05	rs1302802	0.00664087	rs11191761	0.0050252	9.22742e-06	rs1014018	0.129545	rs11195879	0.439424	0.0106141
CTNND2_NRG3	rs1302802	0.00654083	rs11191761	0.00203088	3.53422e-05	rs1302802	0.00664087	rs11191761	0.0050252	9.22742e-06	rs16901689	0.842037	rs9419959	0.667042	0.010617
SUMF1_RPS6KA2	rs11919486	0.0102079	rs12208871	0.00249002	1.61262e-06	rs11919486	0.00340692	rs12208871	0.00182275	2.38629e-06	rs1682913	0.658163	rs11968040	0.0883939	0.0106316
OPCML_RYR3	rs2246352	0.00248395	rs2467565	0.0110475	2.08358e-05	rs2246352	0.00127693	rs2467565	0.0139976	4.34022e-06	rs10791264	0.417748	rs8041321	0.991463	0.0106491
OPCML_RYR3	rs2246352	0.00248395	rs2467565	0.0110475	2.08358e-05	rs2246352	0.00127693	rs2467565	0.0139976	4.34022e-06	rs1793287	0.717289	rs16971757	0.285066	0.0106491
CTNND2_NRG3	rs1302802	0.00654083	rs11191761	0.00203088	3.53422e-05	rs1302802	0.00664087	rs11191761	0.0050252	9.22742e-06	rs154753	0.731669	rs11195879	0.427469	0.0106491
OPCML_RYR3	rs2246352	0.00248395	rs2467565	0.0110475	2.08358e-05	rs2246352	0.00127693	rs2467565	0.0139976	4.34022e-06	rs10894646	0.410068	rs12440440	0.88524	0.010655
OPCML_RYR3	rs2246352	0.00248395	rs2467565	0.0110475	2.08358e-05	rs2246352	0.00127693	rs2467565	0.0139976	4.34022e-06	rs11223336	0.533825	rs17098	0.235893	0.0106579
CTNND2_NRG3	rs1302802	0.00654083	rs11191761	0.00203088	3.53422e-05	rs1302802	0.00664087	rs11191761	0.0050252	9.22742e-06	rs2057795	0.395463	rs7088269	0.968811	0.0106725
SUMF1_RPS6KA2	rs11919486	0.0102079	rs12208871	0.00249002	1.61262e-06	rs11919486	0.00340692	rs12208871	0.00182275	2.38629e-06	rs12634249	0.694258	rs62438678	0.111708	0.0106931
OPCML_RYR3	rs2246352	0.00248395	rs2467565	0.0110475	2.08358e-05	rs2246352	0.00127693	rs2467565	0.0139976	4.34022e-06	rs12276491	0.366868	rs2278313	0.948352	0.0106931
TMEM97P2_SLC24A3	rs7836543	0.00344083	rs7264540	0.00151951	8.00358e-06	rs7836543	0.0041721	rs7264540	0.00109285	9.24158e-06	rs7814874	0.508477	rs8125901	0.501376	0.0106989
FAM167A_NAV2	rs7018324	0.00947639	rs10734289	0.0357356	4.38133e-06	rs7018324	0.0108908	rs10734289	0.0106364	6.59207e-06	rs17799348	0.463157	rs73433690	0.973768	0.0107019
LINC01133_TCERG1L	rs59975218	0.000572709	rs2918110	0.0103349	4.83673e-06	rs59975218	0.000727305	rs2918110	0.00906449	2.61111e-06	rs2840588	0.0449067	rs12249515	0.440397	0.0107048
SLAMF9_TCERG1L	rs59975218	0.000572709	rs2918110	0.0103349	4.83673e-06	rs59975218	0.000727305	rs2918110	0.00906449	2.61111e-06	rs2840588	0.0449067	rs12249515	0.440397	0.0107048
ZNF385B_ELMO1	rs2138196	0.00793691	rs918978	0.00248576	3.33789e-06	rs2138196	0.00688748	rs918978	0.00806965	6.52679e-06	rs16866778	0.796548	rs12701550	0.6839	0.0107078
TMEM97P2_SLC24A3	rs7836543	0.00344083	rs7264540	0.00151951	8.00358e-06	rs7836543	0.0041721	rs7264540	0.00109285	9.24158e-06	rs28523933	0.693843	rs17296567	0.30253	0.0107107
QDPR_MAP3K9	rs1868733	0.0154885	rs3742848	0.00623745	4.59235e-05	rs1868733	0.00538887	rs3742848	0.00426939	8.14171e-06	rs2315248	0.647953	rs4902841	0.501453	0.0107166
OPCML_RYR3	rs2246352	0.00248395	rs2467565	0.0110475	2.08358e-05	rs2246352	0.00127693	rs2467565	0.0139976	4.34022e-06	rs2659611	0.983528	rs7176438	0.785256	0.0107284
ROBO1_TEAD4	rs6802127	0.0176196	rs10774085	0.00460492	5.82481e-06	rs6802127	0.01465	rs10774085	0.00919695	7.27648e-06	rs77785899	0.972594	rs7956516	0.962338	0.0107313
OPCML_RYR3	rs2246352	0.00248395	rs2467565	0.0110475	2.08358e-05	rs2246352	0.00127693	rs2467565	0.0139976	4.34022e-06	rs11223410	0.602773	rs891345	0.722924	0.0107402
OPCML_RYR3	rs2246352	0.00248395	rs2467565	0.0110475	2.08358e-05	rs2246352	0.00127693	rs2467565	0.0139976	4.34022e-06	rs475056	0.583648	rs2596220	0.496409	0.0107402
CTNND2_NRG3	rs1302802	0.00654083	rs11191761	0.00203088	3.53422e-05	rs1302802	0.00664087	rs11191761	0.0050252	9.22742e-06	rs32119	0.239471	rs664183	0.578443	0.0107402
SUMF1_RPS6KA2	rs11919486	0.0102079	rs12208871	0.00249002	1.61262e-06	rs11919486	0.00340692	rs12208871	0.00182275	2.38629e-06	rs1994274	0.222211	rs2071941	0.975091	0.0107431
ERC2_TNC	rs7637114	0.00165001	rs7035322	0.0436918	1.66422e-06	rs7637114	0.0037144	rs7035322	0.0120942	4.87883e-06	rs2171073	0.554527	rs12554651	0.487421	0.0107549
OPCML_RYR3	rs2246352	0.00248395	rs2467565	0.0110475	2.08358e-05	rs2246352	0.00127693	rs2467565	0.0139976	4.34022e-06	rs12271299	0.653563	rs2643363	0.295116	0.0107608
OPCML_RYR3	rs2246352	0.00248395	rs2467565	0.0110475	2.08358e-05	rs2246352	0.00127693	rs2467565	0.0139976	4.34022e-06	rs621452	0.180074	rs2596220	0.49088	0.0107697
ZNF385B_ELMO1	rs2138196	0.00793691	rs918978	0.00248576	3.33789e-06	rs2138196	0.00688748	rs918978	0.00806965	6.52679e-06	rs12693194	0.521573	rs4642544	0.625747	0.0107697
SETDB1_ITGA9	rs34207591	0.0224875	rs4678971	0.00637275	3.8147e-05	rs34207591	0.0107676	rs4678971	0.0107793	9.65932e-06	rs198325	0.0069429	rs113681484	0.607116	0.0107786
ALX4_RBFOX1	rs10838251	0.0239634	rs653127	0.000606163	1.27775e-05	rs10838251	0.0101609	rs653127	0.000301475	7.29136e-06	rs10769035	0.577358	rs6500701	0.178541	0.0107815
OPCML_RYR3	rs2246352	0.00248395	rs2467565	0.0110475	2.08358e-05	rs2246352	0.00127693	rs2467565	0.0139976	4.34022e-06	rs4937732	0.974895	rs6495269	0.383667	0.0107874
OPCML_RYR3	rs2246352	0.00248395	rs2467565	0.0110475	2.08358e-05	rs2246352	0.00127693	rs2467565	0.0139976	4.34022e-06	rs514075	0.68833	rs12441112	0.0970186	0.0108171
OPCML_RYR3	rs2246352	0.00248395	rs2467565	0.0110475	2.08358e-05	rs2246352	0.00127693	rs2467565	0.0139976	4.34022e-06	rs1784516	0.0230628	rs10153042	0.239584	0.0108201
C8orf12_NAV2	rs7018324	0.00947639	rs10734289	0.0357356	4.38133e-06	rs7018324	0.0108908	rs10734289	0.0106364	6.59207e-06	rs13438815	0.43811	rs11025105	0.417033	0.0108231
FAM167A_NAV2	rs7018324	0.00947639	rs10734289	0.0357356	4.38133e-06	rs7018324	0.0108908	rs10734289	0.0106364	6.59207e-06	rs13438815	0.43811	rs11025105	0.417033	0.0108231
OPCML_RYR3	rs2246352	0.00248395	rs2467565	0.0110475	2.08358e-05	rs2246352	0.00127693	rs2467565	0.0139976	4.34022e-06	rs2853048	0.683202	rs919472	0.651202	0.0108439
ZNF385B_ELMO1	rs2138196	0.00793691	rs918978	0.00248576	3.33789e-06	rs2138196	0.00688748	rs918978	0.00806965	6.52679e-06	rs1486232	0.200326	rs10226593	0.459936	0.0108469
OPCML_RYR3	rs2246352	0.00248395	rs2467565	0.0110475	2.08358e-05	rs2246352	0.00127693	rs2467565	0.0139976	4.34022e-06	rs12271299	0.648219	rs12050659	0.140991	0.0108618
C8orf12_NAV2	rs7018324	0.00947639	rs10734289	0.0357356	4.38133e-06	rs7018324	0.0108908	rs10734289	0.0106364	6.59207e-06	rs7844834	0.518261	rs10741791	0.953807	0.0108618
FAM167A_NAV2	rs7018324	0.00947639	rs10734289	0.0357356	4.38133e-06	rs7018324	0.0108908	rs10734289	0.0106364	6.59207e-06	rs7844834	0.518261	rs10741791	0.953807	0.0108618
OPCML_RYR3	rs2246352	0.00248395	rs2467565	0.0110475	2.08358e-05	rs2246352	0.00127693	rs2467565	0.0139976	4.34022e-06	rs3923707	0.756772	rs16972835	0.179683	0.0108827
ALX4_RBFOX1	rs10838251	0.0239634	rs653127	0.000606163	1.27775e-05	rs10838251	0.0101609	rs653127	0.000301475	7.29136e-06	rs9971516	0.70784	rs12449228	0.173596	0.0108857
CTIF_SNPH	rs8092955	0.00369855	rs76304305	0.0198757	2.23527e-05	rs8092955	0.00618984	rs76304305	0.00946986	6.67673e-06	rs7243946	0.743366	rs6109434	0.906355	0.0108946
CTNND2_NRG3	rs1302802	0.00654083	rs11191761	0.00203088	3.53422e-05	rs1302802	0.00664087	rs11191761	0.0050252	9.22742e-06	rs43177	0.651482	rs60695870	0.00828176	0.0109126
C8orf12_NAV2	rs7018324	0.00947639	rs10734289	0.0357356	4.38133e-06	rs7018324	0.0108908	rs10734289	0.0106364	6.59207e-06	rs9644737	0.445171	rs6483616	0.271773	0.0109306
FAM167A_NAV2	rs7018324	0.00947639	rs10734289	0.0357356	4.38133e-06	rs7018324	0.0108908	rs10734289	0.0106364	6.59207e-06	rs9644737	0.445171	rs6483616	0.271773	0.0109306
OPCML_RYR3	rs2246352	0.00248395	rs2467565	0.0110475	2.08358e-05	rs2246352	0.00127693	rs2467565	0.0139976	4.34022e-06	rs494050	0.246868	rs58352226	0.133568	0.0109426
ERC2_TNC	rs7637114	0.00165001	rs7035322	0.0436918	1.66422e-06	rs7637114	0.0037144	rs7035322	0.0120942	4.87883e-06	rs1825561	0.698525	rs17819305	0.743328	0.0109426
OPCML_RYR3	rs2246352	0.00248395	rs2467565	0.0110475	2.08358e-05	rs2246352	0.00127693	rs2467565	0.0139976	4.34022e-06	rs7935421	0.316336	rs2004635	0.655945	0.0109697
C8orf12_NAV2	rs7018324	0.00947639	rs10734289	0.0357356	4.38133e-06	rs7018324	0.0108908	rs10734289	0.0106364	6.59207e-06	rs7836059	0.853411	rs10833102	0.872776	0.0109697
FAM167A_NAV2	rs7018324	0.00947639	rs10734289	0.0357356	4.38133e-06	rs7018324	0.0108908	rs10734289	0.0106364	6.59207e-06	rs7836059	0.853411	rs10833102	0.872776	0.0109697
CTNND2_NRG3	rs1302802	0.00654083	rs11191761	0.00203088	3.53422e-05	rs1302802	0.00664087	rs11191761	0.0050252	9.22742e-06	rs16901339	0.0647683	rs4536149	0.464676	0.0109758
OPCML_RYR3	rs2246352	0.00248395	rs2467565	0.0110475	2.08358e-05	rs2246352	0.00127693	rs2467565	0.0139976	4.34022e-06	rs7106088	0.684299	rs8032622	0.0199665	0.0109818
OPCML_RYR3	rs2246352	0.00248395	rs2467565	0.0110475	2.08358e-05	rs2246352	0.00127693	rs2467565	0.0139976	4.34022e-06	rs12365021	0.982449	rs1317242	0.395017	0.0109878
OPCML_RYR3	rs2246352	0.00248395	rs2467565	0.0110475	2.08358e-05	rs2246352	0.00127693	rs2467565	0.0139976	4.34022e-06	rs514075	0.67916	rs17817378	0.00467361	0.0109969
ALX4_RBFOX1	rs10838251	0.0239634	rs653127	0.000606163	1.27775e-05	rs10838251	0.0101609	rs653127	0.000301475	7.29136e-06	rs116552803	0.257038	rs17135026	0.891416	0.011006
ALX4_RBFOX1	rs10838251	0.0239634	rs653127	0.000606163	1.27775e-05	rs10838251	0.0101609	rs653127	0.000301475	7.29136e-06	rs7126447	0.0487957	rs12449121	0.425031	0.011006
SUMF1_RPS6KA2	rs11919486	0.0102079	rs12208871	0.00249002	1.61262e-06	rs11919486	0.00340692	rs12208871	0.00182275	2.38629e-06	rs4685707	0.115014	rs2071941	0.961433	0.011015
C8orf12_NAV2	rs7018324	0.00947639	rs10734289	0.0357356	4.38133e-06	rs7018324	0.0108908	rs10734289	0.0106364	6.59207e-06	rs6985489	0.936685	rs2729888	0.546382	0.0110181
OPCML_RYR3	rs2246352	0.00248395	rs2467565	0.0110475	2.08358e-05	rs2246352	0.00127693	rs2467565	0.0139976	4.34022e-06	rs2060123	0.552029	rs2278317	0.166423	0.0110332
CTNND2_NRG3	rs1302802	0.00654083	rs11191761	0.00203088	3.53422e-05	rs1302802	0.00664087	rs11191761	0.0050252	9.22742e-06	rs13155380	0.891901	rs2644210	0.73168	0.0110362
ZNF385B_ELMO1	rs2138196	0.00793691	rs918978	0.00248576	3.33789e-06	rs2138196	0.00688748	rs918978	0.00806965	6.52679e-06	rs16866778	0.781213	rs34853387	0.334001	0.0110393
OPCML_RYR3	rs2246352	0.00248395	rs2467565	0.0110475	2.08358e-05	rs2246352	0.00127693	rs2467565	0.0139976	4.34022e-06	rs4937735	0.364904	rs28612107	0.495914	0.0110423
OPCML_RYR3	rs2246352	0.00248395	rs2467565	0.0110475	2.08358e-05	rs2246352	0.00127693	rs2467565	0.0139976	4.34022e-06	rs475056	0.576379	rs1435118	0.875147	0.0110514
ROBO1_HTR2A	rs6802127	0.0120295	rs2070039	0.00622697	4.7006e-06	rs6802127	0.0094642	rs2070039	0.00605746	5.43581e-06	rs17377726	0.261368	rs1328684	0.564602	0.0110788
NLN_DCHS1	rs10096	0.0142815	rs937856	0.00796823	2.26529e-05	rs10096	0.00509492	rs937856	0.00601036	2.97439e-06	rs1309822	0.326182	rs2555141	0.0362167	0.0110818
CTNND2_NRG3	rs1302802	0.00654083	rs11191761	0.00203088	3.53422e-05	rs1302802	0.00664087	rs11191761	0.0050252	9.22742e-06	rs10462670	0.137529	rs10884099	0.303256	0.011091
SUMF1_RPS6KA2	rs11919486	0.0102079	rs12208871	0.00249002	1.61262e-06	rs11919486	0.00340692	rs12208871	0.00182275	2.38629e-06	rs794205	0.918776	rs1003857	0.0384815	0.0111123
OPCML_RYR3	rs2246352	0.00248395	rs2467565	0.0110475	2.08358e-05	rs2246352	0.00127693	rs2467565	0.0139976	4.34022e-06	rs4381381	0.432058	rs2339299	0.105134	0.0111307
OPCML_RYR3	rs2246352	0.00248395	rs2467565	0.0110475	2.08358e-05	rs2246352	0.00127693	rs2467565	0.0139976	4.34022e-06	rs609920	0.77292	rs11855625	0.414949	0.011146
MYO5A_GNG7	rs1669859	0.00762599	rs759065	0.00596064	3.22842e-06	rs1669859	0.00504878	rs759065	0.00621568	3.01324e-06	rs71474804	0.821392	rs2058459	0.957983	0.011149
OPCML_RYR3	rs2246352	0.00248395	rs2467565	0.0110475	2.08358e-05	rs2246352	0.00127693	rs2467565	0.0139976	4.34022e-06	rs2078454	0.100013	rs2467565	0.144141	0.011149
ZNF385B_ELMO1	rs2138196	0.00793691	rs918978	0.00248576	3.33789e-06	rs2138196	0.00688748	rs918978	0.00806965	6.52679e-06	rs12052744	0.815049	rs7811413	0.277965	0.011149
C8orf12_NAV2	rs7018324	0.00947639	rs10734289	0.0357356	4.38133e-06	rs7018324	0.0108908	rs10734289	0.0106364	6.59207e-06	rs12156009	0.764727	rs10833102	0.869832	0.011149
FAM167A_NAV2	rs7018324	0.00947639	rs10734289	0.0357356	4.38133e-06	rs7018324	0.0108908	rs10734289	0.0106364	6.59207e-06	rs12156009	0.764727	rs10833102	0.869832	0.011149
CTNND2_NRG3	rs1302802	0.00654083	rs11191761	0.00203088	3.53422e-05	rs1302802	0.00664087	rs11191761	0.0050252	9.22742e-06	rs258635	0.0521314	rs12262419	0.496731	0.0111552
ZNF385B_ELMO1	rs2138196	0.00793691	rs918978	0.00248576	3.33789e-06	rs2138196	0.00688748	rs918978	0.00806965	6.52679e-06	rs872158	0.0227319	rs2723998	0.606897	0.0111613
ZNF385B_ELMO1	rs2138196	0.00793691	rs918978	0.00248576	3.33789e-06	rs2138196	0.00688748	rs918978	0.00806965	6.52679e-06	rs1028179	0.134102	rs1882071	0.740478	0.0111736
TMEM97P2_SLC24A3	rs7836543	0.00344083	rs7264540	0.00151951	8.00358e-06	rs7836543	0.0041721	rs7264540	0.00109285	9.24158e-06	rs75525063	0.479857	rs3790221	0.339747	0.0111859
CTNND2_NRG3	rs1302802	0.00654083	rs11191761	0.00203088	3.53422e-05	rs1302802	0.00664087	rs11191761	0.0050252	9.22742e-06	rs1018966	0.426008	rs526353	0.113885	0.0112074
C8orf12_NAV2	rs7018324	0.00947639	rs10734289	0.0357356	4.38133e-06	rs7018324	0.0108908	rs10734289	0.0106364	6.59207e-06	rs12156009	0.765671	rs2255674	0.880135	0.0112136
FAM167A_NAV2	rs7018324	0.00947639	rs10734289	0.0357356	4.38133e-06	rs7018324	0.0108908	rs10734289	0.0106364	6.59207e-06	rs12156009	0.765671	rs2255674	0.880135	0.0112136
ALX4_RBFOX1	rs10838251	0.0239634	rs653127	0.000606163	1.27775e-05	rs10838251	0.0101609	rs653127	0.000301475	7.29136e-06	rs2013594	0.970594	rs11640735	0.483341	0.0112197
OPCML_RYR3	rs2246352	0.00248395	rs2467565	0.0110475	2.08358e-05	rs2246352	0.00127693	rs2467565	0.0139976	4.34022e-06	rs7130397	0.320893	rs2279661	0.810017	0.011229
ZNF385B_ELMO1	rs2138196	0.00793691	rs918978	0.00248576	3.33789e-06	rs2138196	0.00688748	rs918978	0.00806965	6.52679e-06	rs62180382	0.321415	rs7804092	0.847322	0.0112352
ALX4_RBFOX1	rs10838251	0.0239634	rs653127	0.000606163	1.27775e-05	rs10838251	0.0101609	rs653127	0.000301475	7.29136e-06	rs3853292	0.537808	rs7194715	0.0178507	0.0112475
SUMF1_RPS6KA2	rs11919486	0.0102079	rs12208871	0.00249002	1.61262e-06	rs11919486	0.00340692	rs12208871	0.00182275	2.38629e-06	rs2686717	0.38558	rs62438678	0.115197	0.0112506
CTNND2_NRG3	rs1302802	0.00654083	rs11191761	0.00203088	3.53422e-05	rs1302802	0.00664087	rs11191761	0.0050252	9.22742e-06	rs2727590	0.0817013	rs4073987	0.587049	0.0112506
OPCML_RYR3	rs2246352	0.00248395	rs2467565	0.0110475	2.08358e-05	rs2246352	0.00127693	rs2467565	0.0139976	4.34022e-06	rs6590715	0.983343	rs12593536	0.955514	0.0112537
ITGA8_NRAP	rs7908139	0.00969138	rs12243176	0.00139991	1.40563e-06	rs7908139	0.00802033	rs12243176	0.000943634	1.64197e-06	rs72781840	0.875631	rs3127122	0.638796	0.0112661
SUMF1_RPS6KA2	rs11919486	0.0102079	rs12208871	0.00249002	1.61262e-06	rs11919486	0.00340692	rs12208871	0.00182275	2.38629e-06	rs310708	0.370997	rs9295366	0.254416	0.0112723
ZNF385B_ELMO1	rs2138196	0.00793691	rs918978	0.00248576	3.33789e-06	rs2138196	0.00688748	rs918978	0.00806965	6.52679e-06	rs13408749	0.493572	rs2724002	0.619614	0.0112723
OPCML_RYR3	rs2246352	0.00248395	rs2467565	0.0110475	2.08358e-05	rs2246352	0.00127693	rs2467565	0.0139976	4.34022e-06	rs1894194	0.699817	rs16971757	0.317484	0.0112754
SUMF1_RPS6KA2	rs11919486	0.0102079	rs12208871	0.00249002	1.61262e-06	rs11919486	0.00340692	rs12208871	0.00182275	2.38629e-06	rs9862263	0.0638325	rs3799620	0.434902	0.0112909
ALX4_RBFOX1	rs10838251	0.0239634	rs653127	0.000606163	1.27775e-05	rs10838251	0.0101609	rs653127	0.000301475	7.29136e-06	rs9971516	0.702628	rs8060506	0.631999	0.0112971
ALX4_RBFOX1	rs10838251	0.0239634	rs653127	0.000606163	1.27775e-05	rs10838251	0.0101609	rs653127	0.000301475	7.29136e-06	rs116552803	0.259298	rs4293390	0.567288	0.0113065
CTNND2_NRG3	rs1302802	0.00654083	rs11191761	0.00203088	3.53422e-05	rs1302802	0.00664087	rs11191761	0.0050252	9.22742e-06	rs249268	0.303035	rs715687	0.750221	0.0113158
OPCML_RYR3	rs2246352	0.00248395	rs2467565	0.0110475	2.08358e-05	rs2246352	0.00127693	rs2467565	0.0139976	4.34022e-06	rs3016386	0.613351	rs2339298	0.882904	0.0113282
OPCML_RYR3	rs2246352	0.00248395	rs2467565	0.0110475	2.08358e-05	rs2246352	0.00127693	rs2467565	0.0139976	4.34022e-06	rs1941213	0.416939	rs10153042	0.252542	0.0113314
CTNND2_NRG3	rs1302802	0.00654083	rs11191761	0.00203088	3.53422e-05	rs1302802	0.00664087	rs11191761	0.0050252	9.22742e-06	rs17802557	0.610147	rs715687	0.747474	0.0113314
OPCML_RYR3	rs2246352	0.00248395	rs2467565	0.0110475	2.08358e-05	rs2246352	0.00127693	rs2467565	0.0139976	4.34022e-06	rs7938176	0.919911	rs4779632	0.518102	0.0113376
ALX4_RBFOX1	rs10838251	0.0239634	rs653127	0.000606163	1.27775e-05	rs10838251	0.0101609	rs653127	0.000301475	7.29136e-06	rs10769029	0.22134	rs8059610	0.358401	0.0113469
OPCML_RYR3	rs2246352	0.00248395	rs2467565	0.0110475	2.08358e-05	rs2246352	0.00127693	rs2467565	0.0139976	4.34022e-06	rs4427583	0.741354	rs12593536	0.950687	0.0113688
OPCML_RYR3	rs2246352	0.00248395	rs2467565	0.0110475	2.08358e-05	rs2246352	0.00127693	rs2467565	0.0139976	4.34022e-06	rs11827927	0.684828	rs2676070	0.798899	0.0113782
OPCML_RYR3	rs2246352	0.00248395	rs2467565	0.0110475	2.08358e-05	rs2246352	0.00127693	rs2467565	0.0139976	4.34022e-06	rs2226638	0.931689	rs937302	0.634785	0.011397
C8orf12_NAV2	rs7018324	0.00947639	rs10734289	0.0357356	4.38133e-06	rs7018324	0.0108908	rs10734289	0.0106364	6.59207e-06	rs11774655	0.758445	rs2707090	0.440303	0.011397
FAM167A_NAV2	rs7018324	0.00947639	rs10734289	0.0357356	4.38133e-06	rs7018324	0.0108908	rs10734289	0.0106364	6.59207e-06	rs11774655	0.758445	rs2707090	0.440303	0.011397
OPCML_RYR3	rs2246352	0.00248395	rs2467565	0.0110475	2.08358e-05	rs2246352	0.00127693	rs2467565	0.0139976	4.34022e-06	rs1027798	0.0457501	rs12593536	0.979997	0.0114033
OPCML_RYR3	rs2246352	0.00248395	rs2467565	0.0110475	2.08358e-05	rs2246352	0.00127693	rs2467565	0.0139976	4.34022e-06	rs10750513	0.833587	rs11072570	0.988723	0.0114033
CTNND2_NRG3	rs1302802	0.00654083	rs11191761	0.00203088	3.53422e-05	rs1302802	0.00664087	rs11191761	0.0050252	9.22742e-06	rs10462670	0.138541	rs11594444	0.523482	0.0114127
OPCML_RYR3	rs2246352	0.00248395	rs2467565	0.0110475	2.08358e-05	rs2246352	0.00127693	rs2467565	0.0139976	4.34022e-06	rs10750513	0.83245	rs4238566	0.550057	0.0114158
CTNND2_NRG3	rs1302802	0.00654083	rs11191761	0.00203088	3.53422e-05	rs1302802	0.00664087	rs11191761	0.0050252	9.22742e-06	rs17789324	0.0674142	rs4073987	0.587388	0.0114284
OPCML_RYR3	rs2246352	0.00248395	rs2467565	0.0110475	2.08358e-05	rs2246352	0.00127693	rs2467565	0.0139976	4.34022e-06	rs12365021	0.99273	rs2596209	0.0157831	0.0114756
CTNND2_NRG3	rs1302802	0.00654083	rs11191761	0.00203088	3.53422e-05	rs1302802	0.00664087	rs11191761	0.0050252	9.22742e-06	rs11750088	0.235437	rs17098807	0.416627	0.0114788
OPCML_RYR3	rs2246352	0.00248395	rs2467565	0.0110475	2.08358e-05	rs2246352	0.00127693	rs2467565	0.0139976	4.34022e-06	rs10894626	0.504718	rs4281677	0.0571406	0.0114851
ALX4_RBFOX1	rs10838251	0.0239634	rs653127	0.000606163	1.27775e-05	rs10838251	0.0101609	rs653127	0.000301475	7.29136e-06	rs2013594	0.969936	rs10492763	0.425444	0.0114946
CTNND2_NRG3	rs1302802	0.00654083	rs11191761	0.00203088	3.53422e-05	rs1302802	0.00664087	rs11191761	0.0050252	9.22742e-06	rs67559255	0.74793	rs4536149	0.426334	0.0115009
OPCML_RYR3	rs2246352	0.00248395	rs2467565	0.0110475	2.08358e-05	rs2246352	0.00127693	rs2467565	0.0139976	4.34022e-06	rs12276491	0.359103	rs10519864	0.112559	0.0115104
CCDC3_GTF3C1	rs2399892	0.00596367	rs4787965	0.00484164	8.08989e-06	rs2399892	0.0106475	rs4787965	0.00856839	6.77803e-06	rs11258111	0.406507	rs7184872	0.337211	0.0115358
OPCML_RYR3	rs2246352	0.00248395	rs2467565	0.0110475	2.08358e-05	rs2246352	0.00127693	rs2467565	0.0139976	4.34022e-06	rs7926233	0.0761075	rs10153042	0.263326	0.0115389
CTNND2_NRG3	rs1302802	0.00654083	rs11191761	0.00203088	3.53422e-05	rs1302802	0.00664087	rs11191761	0.0050252	9.22742e-06	rs10052295	0.445719	rs4933812	0.234654	0.0115453
LOC101928114_LOC101928703	rs12491137	0.00301922	rs6840100	0.00817229	2.10237e-05	rs12491137	0.00964067	rs6840100	0.00967524	9.30081e-06	rs6781182	0.717265	rs7676827	0.27721	0.0115548
OPCML_RYR3	rs2246352	0.00248395	rs2467565	0.0110475	2.08358e-05	rs2246352	0.00127693	rs2467565	0.0139976	4.34022e-06	rs12222239	0.784476	rs28739544	0.239954	0.0115644
OPCML_RYR3	rs2246352	0.00248395	rs2467565	0.0110475	2.08358e-05	rs2246352	0.00127693	rs2467565	0.0139976	4.34022e-06	rs4937735	0.393766	rs2339298	0.95522	0.0115707
TLE1_C10orf107	rs1342478	0.0147804	rs10761589	0.00995665	1.43629e-05	rs1342478	0.0106235	rs10761589	0.0106979	7.19704e-06	rs7854019	0.244032	rs2053641	0.288232	0.0115707
TLE1_C10orf107	rs1342478	0.0147804	rs10761589	0.00995665	1.43629e-05	rs1342478	0.0106235	rs10761589	0.0106979	7.19704e-06	rs1342478	0.221408	rs58291719	0.00327022	0.0115739
CTNND2_NRG3	rs1302802	0.00654083	rs11191761	0.00203088	3.53422e-05	rs1302802	0.00664087	rs11191761	0.0050252	9.22742e-06	rs4702798	0.284638	rs7899474	0.804581	0.0115898
ZNF385B_ELMO1	rs2138196	0.00793691	rs918978	0.00248576	3.33789e-06	rs2138196	0.00688748	rs918978	0.00806965	6.52679e-06	rs1914499	0.787281	rs17170881	0.147398	0.0116026
OPCML_RYR3	rs2246352	0.00248395	rs2467565	0.0110475	2.08358e-05	rs2246352	0.00127693	rs2467565	0.0139976	4.34022e-06	rs4937725	0.357398	rs35902297	0.583841	0.0116058
OPCML_RYR3	rs2246352	0.00248395	rs2467565	0.0110475	2.08358e-05	rs2246352	0.00127693	rs2467565	0.0139976	4.34022e-06	rs12271299	0.648603	rs8041321	0.979943	0.0116154
NLN_DCHS1	rs10096	0.0142815	rs937856	0.00796823	2.26529e-05	rs10096	0.00509492	rs937856	0.00601036	2.97439e-06	rs1374060	0.722536	rs1876301	0.220609	0.0116186
FAM167A_NAV2	rs7018324	0.00947639	rs10734289	0.0357356	4.38133e-06	rs7018324	0.0108908	rs10734289	0.0106364	6.59207e-06	rs2898280	0.352742	rs7934470	0.34705	0.0116282
ALX4_RBFOX1	rs10838251	0.0239634	rs653127	0.000606163	1.27775e-05	rs10838251	0.0101609	rs653127	0.000301475	7.29136e-06	rs12291270	0.422434	rs6500936	0.405991	0.0116314
SUMF1_RPS6KA2	rs11919486	0.0102079	rs12208871	0.00249002	1.61262e-06	rs11919486	0.00340692	rs12208871	0.00182275	2.38629e-06	rs13099918	0.676337	rs3799619	0.117	0.0116442
OPCML_RYR3	rs2246352	0.00248395	rs2467565	0.0110475	2.08358e-05	rs2246352	0.00127693	rs2467565	0.0139976	4.34022e-06	rs621452	0.179204	rs2643364	0.962886	0.0116538
OPCML_RYR3	rs2246352	0.00248395	rs2467565	0.0110475	2.08358e-05	rs2246352	0.00127693	rs2467565	0.0139976	4.34022e-06	rs78058594	0.438053	rs11855625	0.416388	0.0116602
ZNF385B_ELMO1	rs2138196	0.00793691	rs918978	0.00248576	3.33789e-06	rs2138196	0.00688748	rs918978	0.00806965	6.52679e-06	rs6433796	0.493865	rs7804092	0.870583	0.0116634
OPCML_RYR3	rs2246352	0.00248395	rs2467565	0.0110475	2.08358e-05	rs2246352	0.00127693	rs2467565	0.0139976	4.34022e-06	rs11223420	0.456052	rs11636955	0.161142	0.0116666
AFAP1_PCDH7	rs4619890	0.00292835	rs10001740	0.0135503	4.81704e-06	rs4619890	0.0021511	rs10001740	0.00587307	2.39968e-06	rs17382358	0.120781	rs10020282	0.830311	0.0116698
FAM167A_NAV2	rs7018324	0.00947639	rs10734289	0.0357356	4.38133e-06	rs7018324	0.0108908	rs10734289	0.0106364	6.59207e-06	rs12680762	0.705936	rs1820351	0.37407	0.0116731
KCNQ5_TDP1	rs9446835	0.000179234	rs73324579	0.0010219	0.000226527	rs9446835	0.000624677	rs73324579	0.00308939	3.38323e-06	rs58412450	0.0632646	rs2401863	0.814216	0.0116923
OPCML_RYR3	rs2246352	0.00248395	rs2467565	0.0110475	2.08358e-05	rs2246352	0.00127693	rs2467565	0.0139976	4.34022e-06	rs12421058	0.0760364	rs11072570	0.940291	0.0117052
OPCML_RYR3	rs2246352	0.00248395	rs2467565	0.0110475	2.08358e-05	rs2246352	0.00127693	rs2467565	0.0139976	4.34022e-06	rs1784176	0.099357	rs2279662	0.845583	0.0117149
OPCML_RYR3	rs2246352	0.00248395	rs2467565	0.0110475	2.08358e-05	rs2246352	0.00127693	rs2467565	0.0139976	4.34022e-06	rs7933116	0.534802	rs2879406	0.341104	0.0117246
OPCML_RYR3	rs2246352	0.00248395	rs2467565	0.0110475	2.08358e-05	rs2246352	0.00127693	rs2467565	0.0139976	4.34022e-06	rs34814382	0.966437	rs2339298	0.916347	0.0117343
CTNND2_NRG3	rs1302802	0.00654083	rs11191761	0.00203088	3.53422e-05	rs1302802	0.00664087	rs11191761	0.0050252	9.22742e-06	rs6860372	0.916265	rs10509455	0.224985	0.0117439
OPCML_RYR3	rs2246352	0.00248395	rs2467565	0.0110475	2.08358e-05	rs2246352	0.00127693	rs2467565	0.0139976	4.34022e-06	rs11223317	0.877381	rs12914919	0.106101	0.0117472
KCNQ5_TDP1	rs9446835	0.000179234	rs73324579	0.0010219	0.000226527	rs9446835	0.000624677	rs73324579	0.00308939	3.38323e-06	rs73531872	0.0517028	rs2401863	0.774157	0.0117601
CTNND2_NRG3	rs1302802	0.00654083	rs11191761	0.00203088	3.53422e-05	rs1302802	0.00664087	rs11191761	0.0050252	9.22742e-06	rs32118	0.186517	rs17100444	0.606042	0.0117698
OPCML_RYR3	rs2246352	0.00248395	rs2467565	0.0110475	2.08358e-05	rs2246352	0.00127693	rs2467565	0.0139976	4.34022e-06	rs11606197	0.368448	rs12909478	0.130257	0.0117796
LINC01133_TCERG1L	rs59975218	0.000572709	rs2918110	0.0103349	4.83673e-06	rs59975218	0.000727305	rs2918110	0.00906449	2.61111e-06	rs4378200	0.0683277	rs10829970	0.319065	0.0117958
ALX4_RBFOX1	rs10838251	0.0239634	rs653127	0.000606163	1.27775e-05	rs10838251	0.0101609	rs653127	0.000301475	7.29136e-06	rs1454075	0.227988	rs716508	0.116691	0.011799
CTNND2_NRG3	rs1302802	0.00654083	rs11191761	0.00203088	3.53422e-05	rs1302802	0.00664087	rs11191761	0.0050252	9.22742e-06	rs1423493	0.810453	rs12783060	0.0747491	0.0118023
ZNF385B_ELMO1	rs2138196	0.00793691	rs918978	0.00248576	3.33789e-06	rs2138196	0.00688748	rs918978	0.00806965	6.52679e-06	rs112311282	0.148216	rs10248961	0.0992059	0.011812
C8orf12_NAV2	rs7018324	0.00947639	rs10734289	0.0357356	4.38133e-06	rs7018324	0.0108908	rs10734289	0.0106364	6.59207e-06	rs7831885	0.235641	rs2707096	0.00132805	0.0118218
FAM167A_NAV2	rs7018324	0.00947639	rs10734289	0.0357356	4.38133e-06	rs7018324	0.0108908	rs10734289	0.0106364	6.59207e-06	rs7831885	0.235641	rs2707096	0.00132805	0.0118218
ALX4_RBFOX1	rs10838251	0.0239634	rs653127	0.000606163	1.27775e-05	rs10838251	0.0101609	rs653127	0.000301475	7.29136e-06	rs7122149	0.0892149	rs4786808	0.527251	0.0118316
OPCML_RYR3	rs2246352	0.00248395	rs2467565	0.0110475	2.08358e-05	rs2246352	0.00127693	rs2467565	0.0139976	4.34022e-06	rs7107264	0.777552	rs2288609	0.0993292	0.0118348
ZNF385B_ELMO1	rs2138196	0.00793691	rs918978	0.00248576	3.33789e-06	rs2138196	0.00688748	rs918978	0.00806965	6.52679e-06	rs1356063	0.217086	rs11973351	0.341976	0.0118348
OPCML_RYR3	rs2246352	0.00248395	rs2467565	0.0110475	2.08358e-05	rs2246352	0.00127693	rs2467565	0.0139976	4.34022e-06	rs2226638	0.942845	rs716368	0.270071	0.0118446
OPCML_RYR3	rs2246352	0.00248395	rs2467565	0.0110475	2.08358e-05	rs2246352	0.00127693	rs2467565	0.0139976	4.34022e-06	rs7122481	0.328174	rs8025933	0.756328	0.0118479
ALX4_RBFOX1	rs10838251	0.0239634	rs653127	0.000606163	1.27775e-05	rs10838251	0.0101609	rs653127	0.000301475	7.29136e-06	rs10769029	0.229854	rs8045602	0.945407	0.0118642
ZNF385B_ELMO1	rs2138196	0.00793691	rs918978	0.00248576	3.33789e-06	rs2138196	0.00688748	rs918978	0.00806965	6.52679e-06	rs67886810	0.536503	rs1986858	0.405656	0.011874
ALX4_RBFOX1	rs10838251	0.0239634	rs653127	0.000606163	1.27775e-05	rs10838251	0.0101609	rs653127	0.000301475	7.29136e-06	rs3853292	0.523075	rs67509262	0.670169	0.0118772
OPCML_RYR3	rs2246352	0.00248395	rs2467565	0.0110475	2.08358e-05	rs2246352	0.00127693	rs2467565	0.0139976	4.34022e-06	rs4379857	0.14247	rs28483752	0.237991	0.0118903
OPCML_RYR3	rs2246352	0.00248395	rs2467565	0.0110475	2.08358e-05	rs2246352	0.00127693	rs2467565	0.0139976	4.34022e-06	rs76031652	0.679419	rs11072673	0.351732	0.0119034
ALX4_RBFOX1	rs10838251	0.0239634	rs653127	0.000606163	1.27775e-05	rs10838251	0.0101609	rs653127	0.000301475	7.29136e-06	rs7126447	0.0485714	rs12931063	0.836639	0.0119166
CTNND2_NRG3	rs1302802	0.00654083	rs11191761	0.00203088	3.53422e-05	rs1302802	0.00664087	rs11191761	0.0050252	9.22742e-06	rs6860246	0.459795	rs7088269	0.87656	0.0119198
OPCML_RYR3	rs2246352	0.00248395	rs2467565	0.0110475	2.08358e-05	rs2246352	0.00127693	rs2467565	0.0139976	4.34022e-06	rs514075	0.628176	rs61561548	0.966778	0.011933
CTNND2_NRG3	rs1302802	0.00654083	rs11191761	0.00203088	3.53422e-05	rs1302802	0.00664087	rs11191761	0.0050252	9.22742e-06	rs11133637	0.691803	rs12255719	0.0263693	0.0119363
ZNF385B_ELMO1	rs2138196	0.00793691	rs918978	0.00248576	3.33789e-06	rs2138196	0.00688748	rs918978	0.00806965	6.52679e-06	rs7574741	0.666308	rs12540876	0.0669242	0.0119527
CTNND2_NRG3	rs1302802	0.00654083	rs11191761	0.00203088	3.53422e-05	rs1302802	0.00664087	rs11191761	0.0050252	9.22742e-06	rs10474912	0.305996	rs12255719	0.0147426	0.0119527
CTNND2_NRG3	rs1302802	0.00654083	rs11191761	0.00203088	3.53422e-05	rs1302802	0.00664087	rs11191761	0.0050252	9.22742e-06	rs6883905	0.549532	rs7088269	0.981509	0.0119593
CTNND2_NRG3	rs1302802	0.00654083	rs11191761	0.00203088	3.53422e-05	rs1302802	0.00664087	rs11191761	0.0050252	9.22742e-06	rs6883143	0.990903	rs7913415	0.158175	0.0119626
ZNF385B_ELMO1	rs2138196	0.00793691	rs918978	0.00248576	3.33789e-06	rs2138196	0.00688748	rs918978	0.00806965	6.52679e-06	rs13408749	0.492918	rs12540876	0.064663	0.0119659
LINC01133_TCERG1L	rs59975218	0.000572709	rs2918110	0.0103349	4.83673e-06	rs59975218	0.000727305	rs2918110	0.00906449	2.61111e-06	rs59975218	0.694753	rs10765046	0.0628718	0.011989
SLAMF9_TCERG1L	rs59975218	0.000572709	rs2918110	0.0103349	4.83673e-06	rs59975218	0.000727305	rs2918110	0.00906449	2.61111e-06	rs59975218	0.694753	rs10765046	0.0628718	0.011989
ALX4_RBFOX1	rs10838251	0.0239634	rs653127	0.000606163	1.27775e-05	rs10838251	0.0101609	rs653127	0.000301475	7.29136e-06	rs59108105	0.218389	rs1553614	0.273802	0.011989
OPCML_RYR3	rs2246352	0.00248395	rs2467565	0.0110475	2.08358e-05	rs2246352	0.00127693	rs2467565	0.0139976	4.34022e-06	rs12421058	0.0777795	rs1975242	0.763601	0.0120088
CTNND2_NRG3	rs1302802	0.00654083	rs11191761	0.00203088	3.53422e-05	rs1302802	0.00664087	rs11191761	0.0050252	9.22742e-06	rs6883143	0.981634	rs17098807	0.408214	0.0120121
OPCML_RYR3	rs2246352	0.00248395	rs2467565	0.0110475	2.08358e-05	rs2246352	0.00127693	rs2467565	0.0139976	4.34022e-06	rs4076157	0.667741	rs1077409	0.858238	0.0120187
OPCML_RYR3	rs2246352	0.00248395	rs2467565	0.0110475	2.08358e-05	rs2246352	0.00127693	rs2467565	0.0139976	4.34022e-06	rs3923727	0.0625735	rs12911184	0.513345	0.0120287
CTIF_SNPH	rs8092955	0.00369855	rs76304305	0.0198757	2.23527e-05	rs8092955	0.00618984	rs76304305	0.00946986	6.67673e-06	rs1319946	0.894542	rs2273959	0.815888	0.0120287
CTNND2_NRG3	rs1302802	0.00654083	rs11191761	0.00203088	3.53422e-05	rs1302802	0.00664087	rs11191761	0.0050252	9.22742e-06	rs61615602	0.0342888	rs1923575	0.184726	0.0120386
C8orf12_NAV2	rs7018324	0.00947639	rs10734289	0.0357356	4.38133e-06	rs7018324	0.0108908	rs10734289	0.0106364	6.59207e-06	rs7831885	0.275425	rs2896584	0.22441	0.0120419
FAM167A_NAV2	rs7018324	0.00947639	rs10734289	0.0357356	4.38133e-06	rs7018324	0.0108908	rs10734289	0.0106364	6.59207e-06	rs7831885	0.275425	rs2896584	0.22441	0.0120419
ZNF385B_ELMO1	rs2138196	0.00793691	rs918978	0.00248576	3.33789e-06	rs2138196	0.00688748	rs918978	0.00806965	6.52679e-06	rs3106694	0.0141537	rs2700975	0.716022	0.0120452
ITGA8_NRAP	rs7908139	0.00969138	rs12243176	0.00139991	1.40563e-06	rs7908139	0.00802033	rs12243176	0.000943634	1.64197e-06	rs111256448	0.41832	rs2286742	0.391222	0.0120552
OPCML_RYR3	rs2246352	0.00248395	rs2467565	0.0110475	2.08358e-05	rs2246352	0.00127693	rs2467565	0.0139976	4.34022e-06	rs1027798	0.0410434	rs716368	0.258222	0.0120585
OPCML_RYR3	rs2246352	0.00248395	rs2467565	0.0110475	2.08358e-05	rs2246352	0.00127693	rs2467565	0.0139976	4.34022e-06	rs11223420	0.406938	rs16972835	0.201289	0.0120718
CTNND2_NRG3	rs1302802	0.00654083	rs11191761	0.00203088	3.53422e-05	rs1302802	0.00664087	rs11191761	0.0050252	9.22742e-06	rs61615602	0.0344642	rs342402	0.490904	0.0120718
OPCML_RYR3	rs2246352	0.00248395	rs2467565	0.0110475	2.08358e-05	rs2246352	0.00127693	rs2467565	0.0139976	4.34022e-06	rs4622277	0.425616	rs12909478	0.133011	0.0120785
OPCML_RYR3	rs2246352	0.00248395	rs2467565	0.0110475	2.08358e-05	rs2246352	0.00127693	rs2467565	0.0139976	4.34022e-06	rs4076157	0.642364	rs28612107	0.506594	0.0120851
OPCML_RYR3	rs2246352	0.00248395	rs2467565	0.0110475	2.08358e-05	rs2246352	0.00127693	rs2467565	0.0139976	4.34022e-06	rs2063071	0.979778	rs2596179	0.0385778	0.0120951
ROBO1_HTR2A	rs6802127	0.0120295	rs2070039	0.00622697	4.7006e-06	rs6802127	0.0094642	rs2070039	0.00605746	5.43581e-06	rs9866364	0.820549	rs4142900	0.538116	0.0120951
OPCML_RYR3	rs2246352	0.00248395	rs2467565	0.0110475	2.08358e-05	rs2246352	0.00127693	rs2467565	0.0139976	4.34022e-06	rs12788589	0.523544	rs16971602	0.160845	0.0121184
ALX4_RBFOX1	rs10838251	0.0239634	rs653127	0.000606163	1.27775e-05	rs10838251	0.0101609	rs653127	0.000301475	7.29136e-06	rs10769035	0.571261	rs1029970	0.725496	0.0121184
CTNND2_NRG3	rs1302802	0.00654083	rs11191761	0.00203088	3.53422e-05	rs1302802	0.00664087	rs11191761	0.0050252	9.22742e-06	rs16901395	0.262047	rs1763060	0.308488	0.0121285
CTNND2_NRG3	rs1302802	0.00654083	rs11191761	0.00203088	3.53422e-05	rs1302802	0.00664087	rs11191761	0.0050252	9.22742e-06	rs1697901	0.210072	rs7088441	0.216885	0.0121552
OPCML_RYR3	rs2246352	0.00248395	rs2467565	0.0110475	2.08358e-05	rs2246352	0.00127693	rs2467565	0.0139976	4.34022e-06	rs7130397	0.327128	rs2596193	0.627312	0.0121619
AFAP1_PCDH7	rs4619890	0.00292835	rs10001740	0.0135503	4.81704e-06	rs4619890	0.0021511	rs10001740	0.00587307	2.39968e-06	rs56270003	0.304359	rs4532197	0.31103	0.0121686
MYO5A_GNG7	rs1669859	0.00762599	rs759065	0.00596064	3.22842e-06	rs1669859	0.00504878	rs759065	0.00621568	3.01324e-06	rs71474804	0.822073	rs1029753	0.961215	0.0121686
OPCML_RYR3	rs2246352	0.00248395	rs2467565	0.0110475	2.08358e-05	rs2246352	0.00127693	rs2467565	0.0139976	4.34022e-06	rs11223498	0.756313	rs6495228	0.0579162	0.0121787
ALX4_RBFOX1	rs10838251	0.0239634	rs653127	0.000606163	1.27775e-05	rs10838251	0.0101609	rs653127	0.000301475	7.29136e-06	rs7949067	0.16342	rs12445315	0.87314	0.0121787
OPCML_RYR3	rs2246352	0.00248395	rs2467565	0.0110475	2.08358e-05	rs2246352	0.00127693	rs2467565	0.0139976	4.34022e-06	rs1784175	0.24106	rs35902297	0.588485	0.012182
CTNND2_NRG3	rs1302802	0.00654083	rs11191761	0.00203088	3.53422e-05	rs1302802	0.00664087	rs11191761	0.0050252	9.22742e-06	rs1638362	0.960025	rs75972292	0.703685	0.012182
ALX4_RBFOX1	rs10838251	0.0239634	rs653127	0.000606163	1.27775e-05	rs10838251	0.0101609	rs653127	0.000301475	7.29136e-06	rs12291270	0.487781	rs1955388	0.792221	0.0121854
CTNND2_NRG3	rs1302802	0.00654083	rs11191761	0.00203088	3.53422e-05	rs1302802	0.00664087	rs11191761	0.0050252	9.22742e-06	rs2079245	0.976423	rs501376	0.143892	0.0122056
CTNND2_NRG3	rs1302802	0.00654083	rs11191761	0.00203088	3.53422e-05	rs1302802	0.00664087	rs11191761	0.0050252	9.22742e-06	rs32608	0.604309	rs501376	0.136688	0.0122123
OPCML_RYR3	rs2246352	0.00248395	rs2467565	0.0110475	2.08358e-05	rs2246352	0.00127693	rs2467565	0.0139976	4.34022e-06	rs3016386	0.636913	rs2077268	0.412644	0.0122157
OPCML_RYR3	rs2246352	0.00248395	rs2467565	0.0110475	2.08358e-05	rs2246352	0.00127693	rs2467565	0.0139976	4.34022e-06	rs6590701	0.600618	rs1024124	0.141914	0.0122157
OPCML_RYR3	rs2246352	0.00248395	rs2467565	0.0110475	2.08358e-05	rs2246352	0.00127693	rs2467565	0.0139976	4.34022e-06	rs78392269	0.590123	rs28803605	0.493642	0.0122157
ZNF385B_ELMO1	rs2138196	0.00793691	rs918978	0.00248576	3.33789e-06	rs2138196	0.00688748	rs918978	0.00806965	6.52679e-06	rs1588850	0.182962	rs13247739	0.199274	0.0122224
QDPR_MAP3K9	rs1868733	0.0154885	rs3742848	0.00623745	4.59235e-05	rs1868733	0.00538887	rs3742848	0.00426939	8.14171e-06	rs6449307	0.329719	rs8006539	0.129865	0.0122224
ALX4_RBFOX1	rs10838251	0.0239634	rs653127	0.000606163	1.27775e-05	rs10838251	0.0101609	rs653127	0.000301475	7.29136e-06	rs4755797	0.101073	rs9924021	0.704144	0.0122392
OPCML_RYR3	rs2246352	0.00248395	rs2467565	0.0110475	2.08358e-05	rs2246352	0.00127693	rs2467565	0.0139976	4.34022e-06	rs6590717	0.412938	rs7496234	0.516786	0.0122527
OPCML_RYR3	rs2246352	0.00248395	rs2467565	0.0110475	2.08358e-05	rs2246352	0.00127693	rs2467565	0.0139976	4.34022e-06	rs11602730	0.501692	rs12909478	0.127056	0.0122595
CTNND2_NRG3	rs1302802	0.00654083	rs11191761	0.00203088	3.53422e-05	rs1302802	0.00664087	rs11191761	0.0050252	9.22742e-06	rs31820	0.456835	rs11195879	0.434018	0.0122663
CARKD_SIRPB2	rs389656*	0.00404619	rs12480584	0.00794946	4.31376e-06	rs389656*	0.000707382	rs12480584	0.0092393	1.82917e-06	rs410049	0.764969	rs2422575	0.842525	0.012273
CARS2_SIRPB2	rs389656*	0.00404619	rs12480584	0.00794946	4.31376e-06	rs389656*	0.000707382	rs12480584	0.0092393	1.82917e-06	rs410049	0.764969	rs2422575	0.842525	0.012273
LINC01133_TCERG1L	rs59975218	0.000572709	rs2918110	0.0103349	4.83673e-06	rs59975218	0.000727305	rs2918110	0.00906449	2.61111e-06	rs2249707	0.643012	rs11591783	0.224013	0.012273
SLAMF9_TCERG1L	rs59975218	0.000572709	rs2918110	0.0103349	4.83673e-06	rs59975218	0.000727305	rs2918110	0.00906449	2.61111e-06	rs2249707	0.643012	rs11591783	0.224013	0.012273
CTNND2_NRG3	rs1302802	0.00654083	rs11191761	0.00203088	3.53422e-05	rs1302802	0.00664087	rs11191761	0.0050252	9.22742e-06	rs1014018	0.126872	rs12416404	0.432512	0.0122764
OPCML_RYR3	rs2246352	0.00248395	rs2467565	0.0110475	2.08358e-05	rs2246352	0.00127693	rs2467565	0.0139976	4.34022e-06	rs6590660	0.146946	rs2442463	0.589173	0.0122865
OPCML_RYR3	rs2246352	0.00248395	rs2467565	0.0110475	2.08358e-05	rs2246352	0.00127693	rs2467565	0.0139976	4.34022e-06	rs11223498	0.73303	rs10431811	0.406461	0.0122899
SUMF1_RPS6KA2	rs11919486	0.0102079	rs12208871	0.00249002	1.61262e-06	rs11919486	0.00340692	rs12208871	0.00182275	2.38629e-06	rs13099728	0.631693	rs3799583	0.298048	0.0122967
OPCML_RYR3	rs2246352	0.00248395	rs2467565	0.0110475	2.08358e-05	rs2246352	0.00127693	rs2467565	0.0139976	4.34022e-06	rs7933116	0.492249	rs6495164	0.602979	0.0122967
OPCML_RYR3	rs2246352	0.00248395	rs2467565	0.0110475	2.08358e-05	rs2246352	0.00127693	rs2467565	0.0139976	4.34022e-06	rs7119414	0.965256	rs4281677	0.0584831	0.0123069
OPCML_RYR3	rs2246352	0.00248395	rs2467565	0.0110475	2.08358e-05	rs2246352	0.00127693	rs2467565	0.0139976	4.34022e-06	rs12271299	0.641287	rs2676093	0.678301	0.0123103
OPCML_RYR3	rs2246352	0.00248395	rs2467565	0.0110475	2.08358e-05	rs2246352	0.00127693	rs2467565	0.0139976	4.34022e-06	rs11824635	0.561526	rs2467565	0.135814	0.0123137
CTNND2_NRG3	rs1302802	0.00654083	rs11191761	0.00203088	3.53422e-05	rs1302802	0.00664087	rs11191761	0.0050252	9.22742e-06	rs2057795	0.398249	rs492203	0.0764097	0.0123239
SUMF1_RPS6KA2	rs11919486	0.0102079	rs12208871	0.00249002	1.61262e-06	rs11919486	0.00340692	rs12208871	0.00182275	2.38629e-06	rs9990361	0.395608	rs926389	0.0423717	0.0123408
SUMF1_RPS6KA2	rs11919486	0.0102079	rs12208871	0.00249002	1.61262e-06	rs11919486	0.00340692	rs12208871	0.00182275	2.38629e-06	rs310731	0.0970103	rs6415092	0.847283	0.0123442
SUMF1_RPS6KA2	rs11919486	0.0102079	rs12208871	0.00249002	1.61262e-06	rs11919486	0.00340692	rs12208871	0.00182275	2.38629e-06	rs795730	0.893977	rs6935542	0.881743	0.0123442
SUMF1_RPS6KA2	rs11919486	0.0102079	rs12208871	0.00249002	1.61262e-06	rs11919486	0.00340692	rs12208871	0.00182275	2.38629e-06	rs7632212	0.807762	rs9366043	0.0597701	0.0123613
OPCML_RYR3	rs2246352	0.00248395	rs2467565	0.0110475	2.08358e-05	rs2246352	0.00127693	rs2467565	0.0139976	4.34022e-06	rs1670575	0.362318	rs3817408	0.923315	0.0123613
C8orf12_NAV2	rs7018324	0.00947639	rs10734289	0.0357356	4.38133e-06	rs7018324	0.0108908	rs10734289	0.0106364	6.59207e-06	rs2736310	0.0962606	rs7951443	0.537867	0.0123613
CCDC3_GTF3C1	rs2399892	0.00596367	rs4787965	0.00484164	8.08989e-06	rs2399892	0.0106475	rs4787965	0.00856839	6.77803e-06	rs2399892	0.172915	rs7184872	0.3425	0.0123681
ERC2_TNC	rs7637114	0.00165001	rs7035322	0.0436918	1.66422e-06	rs7637114	0.0037144	rs7035322	0.0120942	4.87883e-06	rs528574	0.560649	rs10982536	0.633243	0.0123783
ALX4_RBFOX1	rs10838251	0.0239634	rs653127	0.000606163	1.27775e-05	rs10838251	0.0101609	rs653127	0.000301475	7.29136e-06	rs2013594	0.972266	rs10492759	0.360875	0.012392
CTNND2_NRG3	rs1302802	0.00654083	rs11191761	0.00203088	3.53422e-05	rs1302802	0.00664087	rs11191761	0.0050252	9.22742e-06	rs2530216	0.600699	rs715687	0.729732	0.0123988
FAM167A_NAV2	rs7018324	0.00947639	rs10734289	0.0357356	4.38133e-06	rs7018324	0.0108908	rs10734289	0.0106364	6.59207e-06	rs2409772	0.841461	rs17593306	0.977857	0.0124022
ALX4_RBFOX1	rs10838251	0.0239634	rs653127	0.000606163	1.27775e-05	rs10838251	0.0101609	rs653127	0.000301475	7.29136e-06	rs2013594	0.951955	rs10852682	0.902868	0.0124056
SUMF1_RPS6KA2-IT1	rs11919486	0.0102079	rs12208871	0.00249002	1.61262e-06	rs11919486	0.00340692	rs12208871	0.00182275	2.38629e-06	rs769628	0.146455	rs2235283	0.240566	0.0124125
SUMF1_RPS6KA2	rs11919486	0.0102079	rs12208871	0.00249002	1.61262e-06	rs11919486	0.00340692	rs12208871	0.00182275	2.38629e-06	rs769628	0.146455	rs2235283	0.240566	0.0124125
OPCML_RYR3	rs2246352	0.00248395	rs2467565	0.0110475	2.08358e-05	rs2246352	0.00127693	rs2467565	0.0139976	4.34022e-06	rs546833	0.34043	rs3736531	0.42891	0.0124193
OPCML_RYR3	rs2246352	0.00248395	rs2467565	0.0110475	2.08358e-05	rs2246352	0.00127693	rs2467565	0.0139976	4.34022e-06	rs6590715	0.977339	rs2676074	0.330963	0.0124193
OPCML_RYR3	rs2246352	0.00248395	rs2467565	0.0110475	2.08358e-05	rs2246352	0.00127693	rs2467565	0.0139976	4.34022e-06	rs10894659	0.652514	rs716368	0.270139	0.0124296
RAP1GAP_MCC	rs829370	0.00869814	rs6882155	0.00155507	2.39806e-05	rs829370	0.0126087	rs6882155	0.00210349	6.39327e-06	rs72660319	0.333754	rs13445	0.237921	0.0124296
OPCML_RYR3	rs2246352	0.00248395	rs2467565	0.0110475	2.08358e-05	rs2246352	0.00127693	rs2467565	0.0139976	4.34022e-06	rs1894194	0.706464	rs4779631	0.607326	0.0124467
QDPR_MAP3K9	rs1868733	0.0154885	rs3742848	0.00623745	4.59235e-05	rs1868733	0.00538887	rs3742848	0.00426939	8.14171e-06	rs2597786	0.104483	rs4902841	0.498789	0.0124467
SUMF1_RPS6KA2	rs11919486	0.0102079	rs12208871	0.00249002	1.61262e-06	rs11919486	0.00340692	rs12208871	0.00182275	2.38629e-06	rs1488454	0.925236	rs9366027	0.862479	0.0124502
SUMF1_RPS6KA2	rs11919486	0.0102079	rs12208871	0.00249002	1.61262e-06	rs11919486	0.00340692	rs12208871	0.00182275	2.38629e-06	rs7630606	0.716671	rs10946186	0.716221	0.0124639
ITGA8_NRAP	rs7908139	0.00969138	rs12243176	0.00139991	1.40563e-06	rs7908139	0.00802033	rs12243176	0.000943634	1.64197e-06	rs72781840	0.859122	rs868738	0.519864	0.0124674
OPCML_RYR3	rs2246352	0.00248395	rs2467565	0.0110475	2.08358e-05	rs2246352	0.00127693	rs2467565	0.0139976	4.34022e-06	rs12419190	0.555876	rs4780150	0.276236	0.0124674
OPCML_RYR3	rs2246352	0.00248395	rs2467565	0.0110475	2.08358e-05	rs2246352	0.00127693	rs2467565	0.0139976	4.34022e-06	rs621452	0.177661	rs2676093	0.679094	0.0124708
CTIF_SNPH	rs8092955	0.00369855	rs76304305	0.0198757	2.23527e-05	rs8092955	0.00618984	rs76304305	0.00946986	6.67673e-06	rs3764481	0.445389	rs6109434	0.852776	0.0124708
OPCML_RYR3	rs2246352	0.00248395	rs2467565	0.0110475	2.08358e-05	rs2246352	0.00127693	rs2467565	0.0139976	4.34022e-06	rs4373939	0.758073	rs2339299	0.0921958	0.0124811
ALX4_RBFOX1	rs10838251	0.0239634	rs653127	0.000606163	1.27775e-05	rs10838251	0.0101609	rs653127	0.000301475	7.29136e-06	rs116552803	0.26068	rs7186783	0.759862	0.0124811
SUMF1_RPS6KA2	rs11919486	0.0102079	rs12208871	0.00249002	1.61262e-06	rs11919486	0.00340692	rs12208871	0.00182275	2.38629e-06	rs9990361	0.47832	rs1106933	0.903528	0.012488
TLE1_C10orf107	rs1342478	0.0147804	rs10761589	0.00995665	1.43629e-05	rs1342478	0.0106235	rs10761589	0.0106979	7.19704e-06	rs10481735	0.105407	rs12775150	0.757798	0.012488
ZNF385B_ELMO1	rs2138196	0.00793691	rs918978	0.00248576	3.33789e-06	rs2138196	0.00688748	rs918978	0.00806965	6.52679e-06	rs746701	0.946004	rs7811413	0.244054	0.0124914
CTNND2_NRG3	rs1302802	0.00654083	rs11191761	0.00203088	3.53422e-05	rs1302802	0.00664087	rs11191761	0.0050252	9.22742e-06	rs2907099	0.17882	rs10787029	0.720655	0.0124983
CTNND2_NRG3	rs1302802	0.00654083	rs11191761	0.00203088	3.53422e-05	rs1302802	0.00664087	rs11191761	0.0050252	9.22742e-06	rs852625	0.32505	rs10509461	0.341076	0.0125018
ROBO1_TULP3	rs6802127	0.0176196	rs10774085	0.00460492	5.82481e-06	rs6802127	0.01465	rs10774085	0.00919695	7.27648e-06	rs78684892	0.11589	rs11062424	0.462537	0.0125156
OPCML_RYR3	rs2246352	0.00248395	rs2467565	0.0110475	2.08358e-05	rs2246352	0.00127693	rs2467565	0.0139976	4.34022e-06	rs2725442	0.671644	rs2596179	0.0400831	0.0125259
OPCML_RYR3	rs2246352	0.00248395	rs2467565	0.0110475	2.08358e-05	rs2246352	0.00127693	rs2467565	0.0139976	4.34022e-06	rs4937732	0.94374	rs2291730	0.461514	0.0125363
OPCML_RYR3	rs2246352	0.00248395	rs2467565	0.0110475	2.08358e-05	rs2246352	0.00127693	rs2467565	0.0139976	4.34022e-06	rs6590701	0.58	rs8037864	0.59295	0.0125432
CTNND2_NRG3	rs1302802	0.00654083	rs11191761	0.00203088	3.53422e-05	rs1302802	0.00664087	rs11191761	0.0050252	9.22742e-06	rs2245050	0.581621	rs4073987	0.584845	0.0125467
CTIF_SNPH	rs8092955	0.00369855	rs76304305	0.0198757	2.23527e-05	rs8092955	0.00618984	rs76304305	0.00946986	6.67673e-06	rs299740	0.160689	rs77662457	0.650948	0.0125501
OPCML_RYR3	rs2246352	0.00248395	rs2467565	0.0110475	2.08358e-05	rs2246352	0.00127693	rs2467565	0.0139976	4.34022e-06	rs11223213	0.788339	rs9302270	0.781931	0.0125674
CTNND2_NRG3	rs1302802	0.00654083	rs11191761	0.00203088	3.53422e-05	rs1302802	0.00664087	rs11191761	0.0050252	9.22742e-06	rs11750088	0.235162	rs10884361	0.0355949	0.0125674
OPCML_RYR3	rs2246352	0.00248395	rs2467565	0.0110475	2.08358e-05	rs2246352	0.00127693	rs2467565	0.0139976	4.34022e-06	rs4936184	0.683653	rs8033323	0.194773	0.0125848
CTNND2_NRG3	rs1302802	0.00654083	rs11191761	0.00203088	3.53422e-05	rs1302802	0.00664087	rs11191761	0.0050252	9.22742e-06	rs26169	0.523243	rs12358612	0.451211	0.0125848
OPCML_RYR3	rs2246352	0.00248395	rs2467565	0.0110475	2.08358e-05	rs2246352	0.00127693	rs2467565	0.0139976	4.34022e-06	rs2853048	0.686372	rs2246383	0.55192	0.0125883
OPCML_RYR3	rs2246352	0.00248395	rs2467565	0.0110475	2.08358e-05	rs2246352	0.00127693	rs2467565	0.0139976	4.34022e-06	rs4245117	0.881614	rs4238566	0.62228	0.012623
OPCML_RYR3	rs2246352	0.00248395	rs2467565	0.0110475	2.08358e-05	rs2246352	0.00127693	rs2467565	0.0139976	4.34022e-06	rs4430517	0.660729	rs12909478	0.128277	0.0126335
ALX4_RBFOX1	rs10838251	0.0239634	rs653127	0.000606163	1.27775e-05	rs10838251	0.0101609	rs653127	0.000301475	7.29136e-06	rs7122149	0.078292	rs4786964	0.296029	0.0126439
CTNND2_NRG3	rs1302802	0.00654083	rs11191761	0.00203088	3.53422e-05	rs1302802	0.00664087	rs11191761	0.0050252	9.22742e-06	rs6893111	0.0460509	rs138860632	0.534903	0.0126439
SUMF1_RPS6KA2	rs11919486	0.0102079	rs12208871	0.00249002	1.61262e-06	rs11919486	0.00340692	rs12208871	0.00182275	2.38629e-06	rs17040706	0.207922	rs9355586	0.822416	0.0126509
OPCML_RYR3	rs2246352	0.00248395	rs2467565	0.0110475	2.08358e-05	rs2246352	0.00127693	rs2467565	0.0139976	4.34022e-06	rs6590660	0.147437	rs11631192	0.352662	0.0126614
OPCML_RYR3	rs2246352	0.00248395	rs2467565	0.0110475	2.08358e-05	rs2246352	0.00127693	rs2467565	0.0139976	4.34022e-06	rs4076157	0.669432	rs668570	0.104986	0.0126649
OPCML_RYR3	rs2246352	0.00248395	rs2467565	0.0110475	2.08358e-05	rs2246352	0.00127693	rs2467565	0.0139976	4.34022e-06	rs7118965	0.818344	rs6495269	0.363158	0.0126684
CTIF_SNPH	rs8092955	0.00369855	rs76304305	0.0198757	2.23527e-05	rs8092955	0.00618984	rs76304305	0.00946986	6.67673e-06	rs7243946	0.70779	rs6074364	0.701445	0.0126788
OPCML_RYR3	rs2246352	0.00248395	rs2467565	0.0110475	2.08358e-05	rs2246352	0.00127693	rs2467565	0.0139976	4.34022e-06	rs3923728	0.510293	rs2279662	0.854834	0.0126823
OPCML_RYR3	rs2246352	0.00248395	rs2467565	0.0110475	2.08358e-05	rs2246352	0.00127693	rs2467565	0.0139976	4.34022e-06	rs3019862	0.446425	rs658750	0.160344	0.0126893
LOC101928114_LOC101928703	rs12491137	0.00301922	rs6840100	0.00817229	2.10237e-05	rs12491137	0.00964067	rs6840100	0.00967524	9.30081e-06	rs10510657	0.668673	rs12650504	0.0813909	0.0126893
CTNND2_NRG3	rs1302802	0.00654083	rs11191761	0.00203088	3.53422e-05	rs1302802	0.00664087	rs11191761	0.0050252	9.22742e-06	rs153607	0.541559	rs6584400	0.0781528	0.0126963
LINC01133_TCERG1L	rs59975218	0.000572709	rs2918110	0.0103349	4.83673e-06	rs59975218	0.000727305	rs2918110	0.00906449	2.61111e-06	rs2840588	0.0382646	rs2918091	0.570025	0.0127033
SLAMF9_TCERG1L	rs59975218	0.000572709	rs2918110	0.0103349	4.83673e-06	rs59975218	0.000727305	rs2918110	0.00906449	2.61111e-06	rs2840588	0.0382646	rs2918091	0.570025	0.0127033
OPCML_RYR3	rs2246352	0.00248395	rs2467565	0.0110475	2.08358e-05	rs2246352	0.00127693	rs2467565	0.0139976	4.34022e-06	rs2226638	0.982615	rs61561548	0.973281	0.0127209
OPCML_RYR3	rs2246352	0.00248395	rs2467565	0.0110475	2.08358e-05	rs2246352	0.00127693	rs2467565	0.0139976	4.34022e-06	rs2508967	0.734782	rs4780111	0.841786	0.0127384
ALX4_RBFOX1	rs10838251	0.0239634	rs653127	0.000606163	1.27775e-05	rs10838251	0.0101609	rs653127	0.000301475	7.29136e-06	rs7108942	0.0169519	rs4419063	0.391109	0.0127455
CTNND2_NRG3	rs1302802	0.00654083	rs11191761	0.00203088	3.53422e-05	rs1302802	0.00664087	rs11191761	0.0050252	9.22742e-06	rs26461	0.609898	rs11195073	0.16871	0.0127455
OPCML_RYR3	rs2246352	0.00248395	rs2467565	0.0110475	2.08358e-05	rs2246352	0.00127693	rs2467565	0.0139976	4.34022e-06	rs7928193	0.118835	rs4779632	0.630755	0.012749
OPCML_RYR3	rs2246352	0.00248395	rs2467565	0.0110475	2.08358e-05	rs2246352	0.00127693	rs2467565	0.0139976	4.34022e-06	rs12276639	0.264371	rs8025855	0.32002	0.0127771
ZNF385B_ELMO1	rs2138196	0.00793691	rs918978	0.00248576	3.33789e-06	rs2138196	0.00688748	rs918978	0.00806965	6.52679e-06	rs2138196	0.08599	rs2724012	0.518593	0.0127771
OPCML_RYR3	rs2246352	0.00248395	rs2467565	0.0110475	2.08358e-05	rs2246352	0.00127693	rs2467565	0.0139976	4.34022e-06	rs10894646	0.430723	rs16958087	0.0749112	0.0127983
OPCML_RYR3	rs2246352	0.00248395	rs2467565	0.0110475	2.08358e-05	rs2246352	0.00127693	rs2467565	0.0139976	4.34022e-06	rs7115863	0.717573	rs4779626	0.986608	0.012816
CTNND2_NRG3	rs1302802	0.00654083	rs11191761	0.00203088	3.53422e-05	rs1302802	0.00664087	rs11191761	0.0050252	9.22742e-06	rs1393133	0.0752976	rs10884342	0.295662	0.0128195
NLN_DCHS1	rs10096	0.0142815	rs937856	0.00796823	2.26529e-05	rs10096	0.00509492	rs937856	0.00601036	2.97439e-06	rs6862886	0.723811	rs2555141	0.0442132	0.0128408
KCNQ5_TDP1	rs9446835	0.000179234	rs73324579	0.0010219	0.000226527	rs9446835	0.000624677	rs73324579	0.00308939	3.38323e-06	rs4583938	0.779483	rs7158356	0.15181	0.0128443
OPCML_RYR3	rs2246352	0.00248395	rs2467565	0.0110475	2.08358e-05	rs2246352	0.00127693	rs2467565	0.0139976	4.34022e-06	rs1395504	0.529498	rs12440440	0.882981	0.0128585
OPCML_RYR3	rs2246352	0.00248395	rs2467565	0.0110475	2.08358e-05	rs2246352	0.00127693	rs2467565	0.0139976	4.34022e-06	rs11223384	0.14268	rs12440440	0.878383	0.012862
OPCML_RYR3	rs2246352	0.00248395	rs2467565	0.0110475	2.08358e-05	rs2246352	0.00127693	rs2467565	0.0139976	4.34022e-06	rs61912380	0.914099	rs7169486	0.314142	0.0128691
CTIF_SNPH	rs8092955	0.00369855	rs76304305	0.0198757	2.23527e-05	rs8092955	0.00618984	rs76304305	0.00946986	6.67673e-06	rs12959910	0.809606	rs6074364	0.720793	0.0128869
OPCML_RYR3	rs2246352	0.00248395	rs2467565	0.0110475	2.08358e-05	rs2246352	0.00127693	rs2467565	0.0139976	4.34022e-06	rs6590715	0.957117	rs16971602	0.159397	0.0128976
OPCML_RYR3	rs2246352	0.00248395	rs2467565	0.0110475	2.08358e-05	rs2246352	0.00127693	rs2467565	0.0139976	4.34022e-06	rs728341	0.873535	rs10519818	0.59038	0.0129011
OPCML_RYR3	rs2246352	0.00248395	rs2467565	0.0110475	2.08358e-05	rs2246352	0.00127693	rs2467565	0.0139976	4.34022e-06	rs10894588	0.025225	rs4281677	0.0463694	0.0129118
CTNND2_NRG3	rs1302802	0.00654083	rs11191761	0.00203088	3.53422e-05	rs1302802	0.00664087	rs11191761	0.0050252	9.22742e-06	rs16901689	0.903891	rs1414767	0.310317	0.0129118
AFAP1_PCDH7	rs4619890	0.00292835	rs10001740	0.0135503	4.81704e-06	rs4619890	0.0021511	rs10001740	0.00587307	2.39968e-06	rs6812932	0.904249	rs10939327	0.717992	0.0129154
C8orf12_NAV2	rs7018324	0.00947639	rs10734289	0.0357356	4.38133e-06	rs7018324	0.0108908	rs10734289	0.0106364	6.59207e-06	rs2736310	0.0989761	rs1820351	0.380606	0.0129225
CTNND2_NRG3	rs1302802	0.00654083	rs11191761	0.00203088	3.53422e-05	rs1302802	0.00664087	rs11191761	0.0050252	9.22742e-06	rs10038337	0.46086	rs4073987	0.591616	0.0129225
OPCML_RYR3	rs2246352	0.00248395	rs2467565	0.0110475	2.08358e-05	rs2246352	0.00127693	rs2467565	0.0139976	4.34022e-06	rs4600215	0.617897	rs4281677	0.0512291	0.0129261
CTNND2_NRG3	rs1302802	0.00654083	rs11191761	0.00203088	3.53422e-05	rs1302802	0.00664087	rs11191761	0.0050252	9.22742e-06	rs6876265	0.181336	rs6584455	0.0473797	0.0129332
ZNF385B_ELMO1	rs2138196	0.00793691	rs918978	0.00248576	3.33789e-06	rs2138196	0.00688748	rs918978	0.00806965	6.52679e-06	rs16866876	0.0285618	rs6979467	0.0583597	0.0129439
SUMF1_RPS6KA2-IT1	rs11919486	0.0102079	rs12208871	0.00249002	1.61262e-06	rs11919486	0.00340692	rs12208871	0.00182275	2.38629e-06	rs313682	0.442072	rs2281047	0.430876	0.0129475
SUMF1_RPS6KA2	rs11919486	0.0102079	rs12208871	0.00249002	1.61262e-06	rs11919486	0.00340692	rs12208871	0.00182275	2.38629e-06	rs313682	0.442072	rs2281047	0.430876	0.0129475
ALX4_RBFOX1	rs10838251	0.0239634	rs653127	0.000606163	1.27775e-05	rs10838251	0.0101609	rs653127	0.000301475	7.29136e-06	rs12291270	0.410303	rs4786680	0.350224	0.0129511
OPCML_RYR3	rs2246352	0.00248395	rs2467565	0.0110475	2.08358e-05	rs2246352	0.00127693	rs2467565	0.0139976	4.34022e-06	rs10791243	0.511419	rs6495130	0.5708	0.0129618
ERC2_TNC	rs7637114	0.00165001	rs7035322	0.0436918	1.66422e-06	rs7637114	0.0037144	rs7035322	0.0120942	4.87883e-06	rs6769469	0.649202	rs10982536	0.632888	0.012969
SUMF1_RPS6KA2	rs11919486	0.0102079	rs12208871	0.00249002	1.61262e-06	rs11919486	0.00340692	rs12208871	0.00182275	2.38629e-06	rs13099918	0.604428	rs9295367	0.362581	0.0129761
OPCML_RYR3	rs2246352	0.00248395	rs2467565	0.0110475	2.08358e-05	rs2246352	0.00127693	rs2467565	0.0139976	4.34022e-06	rs7127639	0.561992	rs2676074	0.331175	0.0129904
OPCML_RYR3	rs2246352	0.00248395	rs2467565	0.0110475	2.08358e-05	rs2246352	0.00127693	rs2467565	0.0139976	4.34022e-06	rs4622277	0.412641	rs1979738	0.381936	0.0130012
AFAP1_PCDH7	rs4619890	0.00292835	rs10001740	0.0135503	4.81704e-06	rs4619890	0.0021511	rs10001740	0.00587307	2.39968e-06	rs28400396	0.89788	rs10020282	0.778335	0.0130192
ALX4_RBFOX1	rs10838251	0.0239634	rs653127	0.000606163	1.27775e-05	rs10838251	0.0101609	rs653127	0.000301475	7.29136e-06	rs3853292	0.530465	rs6500936	0.392266	0.0130192
OPCML_RYR3	rs2246352	0.00248395	rs2467565	0.0110475	2.08358e-05	rs2246352	0.00127693	rs2467565	0.0139976	4.34022e-06	rs535834	0.286877	rs12439280	0.554873	0.0130228
OPCML_RYR3	rs2246352	0.00248395	rs2467565	0.0110475	2.08358e-05	rs2246352	0.00127693	rs2467565	0.0139976	4.34022e-06	rs4245116	0.7884	rs2643364	0.959304	0.013066
OPCML_RYR3	rs2246352	0.00248395	rs2467565	0.0110475	2.08358e-05	rs2246352	0.00127693	rs2467565	0.0139976	4.34022e-06	rs7128235	0.639477	rs12441112	0.0957285	0.013066
OPCML_RYR3	rs2246352	0.00248395	rs2467565	0.0110475	2.08358e-05	rs2246352	0.00127693	rs2467565	0.0139976	4.34022e-06	rs4427583	0.737833	rs10519864	0.114486	0.0130732
ALX4_RBFOX1	rs10838251	0.0239634	rs653127	0.000606163	1.27775e-05	rs10838251	0.0101609	rs653127	0.000301475	7.29136e-06	rs12291270	0.411847	rs9929156	0.77522	0.0130732
ROBO1_HTR2A	rs6802127	0.0120295	rs2070039	0.00622697	4.7006e-06	rs6802127	0.0094642	rs2070039	0.00605746	5.43581e-06	rs2872006	0.950754	rs977003	0.313159	0.0130768
OPCML_RYR3	rs2246352	0.00248395	rs2467565	0.0110475	2.08358e-05	rs2246352	0.00127693	rs2467565	0.0139976	4.34022e-06	rs2212485	0.482191	rs58352226	0.135055	0.013084
CTNND2_NRG3	rs1302802	0.00654083	rs11191761	0.00203088	3.53422e-05	rs1302802	0.00664087	rs11191761	0.0050252	9.22742e-06	rs2727591	0.824393	rs12415032	0.888815	0.0130876
OPCML_RYR3	rs2246352	0.00248395	rs2467565	0.0110475	2.08358e-05	rs2246352	0.00127693	rs2467565	0.0139976	4.34022e-06	rs7125475	0.794942	rs10444855	0.378593	0.0131021
OPCML_RYR3	rs2246352	0.00248395	rs2467565	0.0110475	2.08358e-05	rs2246352	0.00127693	rs2467565	0.0139976	4.34022e-06	rs11223401	0.0774936	rs7165379	0.409226	0.0131202
SUMF1_RPS6KA2	rs11919486	0.0102079	rs12208871	0.00249002	1.61262e-06	rs11919486	0.00340692	rs12208871	0.00182275	2.38629e-06	rs143908499	0.385142	rs9295361	0.338694	0.0131274
OPCML_RYR3	rs2246352	0.00248395	rs2467565	0.0110475	2.08358e-05	rs2246352	0.00127693	rs2467565	0.0139976	4.34022e-06	rs11223192	0.756514	rs4281677	0.0577554	0.0131274
C8orf12_NAV2	rs7018324	0.00947639	rs10734289	0.0357356	4.38133e-06	rs7018324	0.0108908	rs10734289	0.0106364	6.59207e-06	rs78892149	0.910619	rs11604874	0.246041	0.0131274
CTNND2_NRG3	rs1302802	0.00654083	rs11191761	0.00203088	3.53422e-05	rs1302802	0.00664087	rs11191761	0.0050252	9.22742e-06	rs28210	0.162654	rs12266006	0.604359	0.0131274
ALX4_RBFOX1	rs10838251	0.0239634	rs653127	0.000606163	1.27775e-05	rs10838251	0.0101609	rs653127	0.000301475	7.29136e-06	rs79936520	0.609363	rs79215712	0.944553	0.0131419
OPCML_RYR3	rs2246352	0.00248395	rs2467565	0.0110475	2.08358e-05	rs2246352	0.00127693	rs2467565	0.0139976	4.34022e-06	rs4372469	0.860575	rs12914825	0.239503	0.0131528
OPCML_RYR3	rs2246352	0.00248395	rs2467565	0.0110475	2.08358e-05	rs2246352	0.00127693	rs2467565	0.0139976	4.34022e-06	rs10160341	0.239468	rs1435110	0.290414	0.0131601
CTNND2_NRG3	rs1302802	0.00654083	rs11191761	0.00203088	3.53422e-05	rs1302802	0.00664087	rs11191761	0.0050252	9.22742e-06	rs61750305	0.710991	rs12416404	0.440327	0.0131601
CTNND2_NRG3	rs1302802	0.00654083	rs11191761	0.00203088	3.53422e-05	rs1302802	0.00664087	rs11191761	0.0050252	9.22742e-06	rs258635	0.0537572	rs17100444	0.595781	0.0131637
CTNND2_NRG3	rs1302802	0.00654083	rs11191761	0.00203088	3.53422e-05	rs1302802	0.00664087	rs11191761	0.0050252	9.22742e-06	rs31865	0.759345	rs715687	0.690118	0.0131674
ZNF385B_ELMO1	rs2138196	0.00793691	rs918978	0.00248576	3.33789e-06	rs2138196	0.00688748	rs918978	0.00806965	6.52679e-06	rs6433796	0.458901	rs4723597	0.918685	0.0131856
CTNND2_NRG3	rs1302802	0.00654083	rs11191761	0.00203088	3.53422e-05	rs1302802	0.00664087	rs11191761	0.0050252	9.22742e-06	rs41078	0.964043	rs1481130	0.488498	0.0132001
OPCML_RYR3	rs2246352	0.00248395	rs2467565	0.0110475	2.08358e-05	rs2246352	0.00127693	rs2467565	0.0139976	4.34022e-06	rs11824635	0.565965	rs1317242	0.394464	0.0132038
SUMF1_RPS6KA2	rs11919486	0.0102079	rs12208871	0.00249002	1.61262e-06	rs11919486	0.00340692	rs12208871	0.00182275	2.38629e-06	rs12634249	0.683655	rs3799577	0.0266551	0.0132111
ROBO1_TEAD4	rs6802127	0.0176196	rs10774085	0.00460492	5.82481e-06	rs6802127	0.01465	rs10774085	0.00919695	7.27648e-06	rs6777811	0.744689	rs7138776	0.640711	0.0132147
OPCML_RYR3	rs2246352	0.00248395	rs2467565	0.0110475	2.08358e-05	rs2246352	0.00127693	rs2467565	0.0139976	4.34022e-06	rs11223384	0.143044	rs11855625	0.415207	0.0132184
OPCML_RYR3	rs2246352	0.00248395	rs2467565	0.0110475	2.08358e-05	rs2246352	0.00127693	rs2467565	0.0139976	4.34022e-06	rs1506877	0.292866	rs12906709	0.523125	0.0132184
SUMF1_RPS6KA2	rs11919486	0.0102079	rs12208871	0.00249002	1.61262e-06	rs11919486	0.00340692	rs12208871	0.00182275	2.38629e-06	rs1876613	0.942724	rs11755127	0.0243657	0.013233
CTIF_SNPH	rs8092955	0.00369855	rs76304305	0.0198757	2.23527e-05	rs8092955	0.00618984	rs76304305	0.00946986	6.67673e-06	rs299755	0.655343	rs2273959	0.826152	0.0132476
ALX4_RBFOX1	rs10838251	0.0239634	rs653127	0.000606163	1.27775e-05	rs10838251	0.0101609	rs653127	0.000301475	7.29136e-06	rs79936520	0.645973	rs7196181	0.747697	0.0132476
SUMF1_RPS6KA2	rs11919486	0.0102079	rs12208871	0.00249002	1.61262e-06	rs11919486	0.00340692	rs12208871	0.00182275	2.38629e-06	rs9826440	0.805076	rs3817786	0.456677	0.0132513
OPCML_RYR3	rs2246352	0.00248395	rs2467565	0.0110475	2.08358e-05	rs2246352	0.00127693	rs2467565	0.0139976	4.34022e-06	rs7929813	0.376045	rs28612107	0.50524	0.0132513
OPCML_RYR3	rs2246352	0.00248395	rs2467565	0.0110475	2.08358e-05	rs2246352	0.00127693	rs2467565	0.0139976	4.34022e-06	rs10791263	0.112314	rs17817512	0.0503721	0.0132622
CTNND2_NRG3	rs1302802	0.00654083	rs11191761	0.00203088	3.53422e-05	rs1302802	0.00664087	rs11191761	0.0050252	9.22742e-06	rs6860372	0.859721	rs2254621	0.821352	0.0132659
ALX4_RBFOX1	rs10838251	0.0239634	rs653127	0.000606163	1.27775e-05	rs10838251	0.0101609	rs653127	0.000301475	7.29136e-06	rs59108105	0.223814	rs17144513	0.852509	0.0132732
ALX4_RBFOX1	rs10838251	0.0239634	rs653127	0.000606163	1.27775e-05	rs10838251	0.0101609	rs653127	0.000301475	7.29136e-06	rs59108105	0.206135	rs8059712	0.754811	0.0132806
CTIF_SNPH	rs8092955	0.00369855	rs76304305	0.0198757	2.23527e-05	rs8092955	0.00618984	rs76304305	0.00946986	6.67673e-06	rs4939820	0.354887	rs2146662	0.274388	0.0132842
CTNND2_NRG3	rs1302802	0.00654083	rs11191761	0.00203088	3.53422e-05	rs1302802	0.00664087	rs11191761	0.0050252	9.22742e-06	rs4702797	0.664011	rs673049	0.978325	0.0133136
SUMF1_RPS6KA2	rs11919486	0.0102079	rs12208871	0.00249002	1.61262e-06	rs11919486	0.00340692	rs12208871	0.00182275	2.38629e-06	rs9834164	0.425633	rs3799577	0.0305252	0.0133431
OPCML_RYR3	rs2246352	0.00248395	rs2467565	0.0110475	2.08358e-05	rs2246352	0.00127693	rs2467565	0.0139976	4.34022e-06	rs2226638	0.923636	rs11855625	0.413324	0.0133467
FAM167A_NAV2	rs7018324	0.00947639	rs10734289	0.0357356	4.38133e-06	rs7018324	0.0108908	rs10734289	0.0106364	6.59207e-06	rs6989817	0.421894	rs2278132	0.290453	0.0133467
OPCML_RYR3	rs2246352	0.00248395	rs2467565	0.0110475	2.08358e-05	rs2246352	0.00127693	rs2467565	0.0139976	4.34022e-06	rs2725437	0.595493	rs2676074	0.337018	0.0133578
OPCML_RYR3	rs2246352	0.00248395	rs2467565	0.0110475	2.08358e-05	rs2246352	0.00127693	rs2467565	0.0139976	4.34022e-06	rs11223384	0.15187	rs12901404	0.138793	0.0133615
OPCML_RYR3	rs2246352	0.00248395	rs2467565	0.0110475	2.08358e-05	rs2246352	0.00127693	rs2467565	0.0139976	4.34022e-06	rs1506878	0.953016	rs8042765	0.203663	0.0133726
OPCML_RYR3	rs2246352	0.00248395	rs2467565	0.0110475	2.08358e-05	rs2246352	0.00127693	rs2467565	0.0139976	4.34022e-06	rs10894662	0.30492	rs11637619	0.969718	0.0133837
OPCML_RYR3	rs2246352	0.00248395	rs2467565	0.0110475	2.08358e-05	rs2246352	0.00127693	rs2467565	0.0139976	4.34022e-06	rs4937730	0.495414	rs658750	0.180003	0.0133874
OPCML_RYR3	rs2246352	0.00248395	rs2467565	0.0110475	2.08358e-05	rs2246352	0.00127693	rs2467565	0.0139976	4.34022e-06	rs73598479	0.419442	rs11072416	0.0187645	0.0134022
CTNND2_NRG3	rs1302802	0.00654083	rs11191761	0.00203088	3.53422e-05	rs1302802	0.00664087	rs11191761	0.0050252	9.22742e-06	rs59729480	0.381334	rs1764074	0.701347	0.0134392
OPCML_RYR3	rs2246352	0.00248395	rs2467565	0.0110475	2.08358e-05	rs2246352	0.00127693	rs2467565	0.0139976	4.34022e-06	rs7129438	0.9062	rs12439280	0.569364	0.0134504
ALX4_RBFOX1	rs10838251	0.0239634	rs653127	0.000606163	1.27775e-05	rs10838251	0.0101609	rs653127	0.000301475	7.29136e-06	rs12291270	0.417902	rs727624	0.648426	0.0134504
CTNND2_NRG3	rs1302802	0.00654083	rs11191761	0.00203088	3.53422e-05	rs1302802	0.00664087	rs11191761	0.0050252	9.22742e-06	rs28210	0.164553	rs4933812	0.237937	0.0134541
OPCML_RYR3	rs2246352	0.00248395	rs2467565	0.0110475	2.08358e-05	rs2246352	0.00127693	rs2467565	0.0139976	4.34022e-06	rs10082587	0.419208	rs7498093	0.883212	0.0134801
ALX4_RBFOX1	rs10838251	0.0239634	rs653127	0.000606163	1.27775e-05	rs10838251	0.0101609	rs653127	0.000301475	7.29136e-06	rs1454075	0.257386	rs1978315	0.436843	0.0134801
OPCML_RYR3	rs2246352	0.00248395	rs2467565	0.0110475	2.08358e-05	rs2246352	0.00127693	rs2467565	0.0139976	4.34022e-06	rs11223350	0.780236	rs668570	0.105361	0.0134839
OPCML_RYR3	rs2246352	0.00248395	rs2467565	0.0110475	2.08358e-05	rs2246352	0.00127693	rs2467565	0.0139976	4.34022e-06	rs4937732	0.932577	rs4144333	0.516478	0.0134913
CTNND2_NRG3	rs1302802	0.00654083	rs11191761	0.00203088	3.53422e-05	rs1302802	0.00664087	rs11191761	0.0050252	9.22742e-06	rs6881516	0.780283	rs594530	0.462096	0.0134913
SUMF1_RPS6KA2	rs11919486	0.0102079	rs12208871	0.00249002	1.61262e-06	rs11919486	0.00340692	rs12208871	0.00182275	2.38629e-06	rs146829338	0.261128	rs3799620	0.464548	0.0134951
SUMF1_RPS6KA2	rs11919486	0.0102079	rs12208871	0.00249002	1.61262e-06	rs11919486	0.00340692	rs12208871	0.00182275	2.38629e-06	rs12634249	0.710218	rs2178806	0.499605	0.0135025
ZNF385B_ELMO1	rs2138196	0.00793691	rs918978	0.00248576	3.33789e-06	rs2138196	0.00688748	rs918978	0.00806965	6.52679e-06	rs73048507	0.754354	rs10951511	0.217398	0.01351
OPCML_RYR3	rs2246352	0.00248395	rs2467565	0.0110475	2.08358e-05	rs2246352	0.00127693	rs2467565	0.0139976	4.34022e-06	rs12788589	0.378456	rs4779626	0.985217	0.0135174
SUMF1_RPS6KA2	rs11919486	0.0102079	rs12208871	0.00249002	1.61262e-06	rs11919486	0.00340692	rs12208871	0.00182275	2.38629e-06	rs12490386	0.0999892	rs9356500	0.226732	0.0135249
LINC01133_TCERG1L	rs59975218	0.000572709	rs2918110	0.0103349	4.83673e-06	rs59975218	0.000727305	rs2918110	0.00906449	2.61111e-06	rs1317986	0.219033	rs1891802	0.213626	0.0135249
LOC101928114_LOC101928703	rs12491137	0.00301922	rs6840100	0.00817229	2.10237e-05	rs12491137	0.00964067	rs6840100	0.00967524	9.30081e-06	rs6550259	0.880197	rs2609551	0.393817	0.0135249
ALX4_RBFOX1	rs10838251	0.0239634	rs653127	0.000606163	1.27775e-05	rs10838251	0.0101609	rs653127	0.000301475	7.29136e-06	rs7126447	0.0588198	rs9923639	0.567014	0.0135324
CTNND2_NRG3	rs1302802	0.00654083	rs11191761	0.00203088	3.53422e-05	rs1302802	0.00664087	rs11191761	0.0050252	9.22742e-06	rs7733427	0.763285	rs7069209	0.753937	0.0135474
OPCML_RYR3	rs2246352	0.00248395	rs2467565	0.0110475	2.08358e-05	rs2246352	0.00127693	rs2467565	0.0139976	4.34022e-06	rs7112601	0.306394	rs2077268	0.333274	0.0135548
CTNND2_NRG3	rs1302802	0.00654083	rs11191761	0.00203088	3.53422e-05	rs1302802	0.00664087	rs11191761	0.0050252	9.22742e-06	rs32275	0.459628	rs1649952	0.585958	0.0135548
CARKD_SIRPB2	rs389656*	0.00404619	rs12480584	0.00794946	4.31376e-06	rs389656*	0.000707382	rs12480584	0.0092393	1.82917e-06	rs7394	0.507445	rs7269538	0.562142	0.0135623
CARS2_SIRPB2	rs389656*	0.00404619	rs12480584	0.00794946	4.31376e-06	rs389656*	0.000707382	rs12480584	0.0092393	1.82917e-06	rs7394	0.507445	rs7269538	0.562142	0.0135623
OPCML_RYR3	rs2246352	0.00248395	rs2467565	0.0110475	2.08358e-05	rs2246352	0.00127693	rs2467565	0.0139976	4.34022e-06	rs12419190	0.565002	rs581954	0.307577	0.0135661
C8orf12_NAV2	rs7018324	0.00947639	rs10734289	0.0357356	4.38133e-06	rs7018324	0.0108908	rs10734289	0.0106364	6.59207e-06	rs7831885	0.262862	rs1837971	0.539189	0.0135811
FAM167A_NAV2	rs7018324	0.00947639	rs10734289	0.0357356	4.38133e-06	rs7018324	0.0108908	rs10734289	0.0106364	6.59207e-06	rs7831885	0.262862	rs1837971	0.539189	0.0135811
OPCML_RYR3	rs2246352	0.00248395	rs2467565	0.0110475	2.08358e-05	rs2246352	0.00127693	rs2467565	0.0139976	4.34022e-06	rs12283798	0.331982	rs2246383	0.505522	0.0135848
OPCML_RYR3	rs2246352	0.00248395	rs2467565	0.0110475	2.08358e-05	rs2246352	0.00127693	rs2467565	0.0139976	4.34022e-06	rs2846067	0.567423	rs2339298	0.907161	0.0135848
LINC01133_TCERG1L	rs59975218	0.000572709	rs2918110	0.0103349	4.83673e-06	rs59975218	0.000727305	rs2918110	0.00906449	2.61111e-06	rs2789424	0.0638881	rs11597694	0.937866	0.0135924
OPCML_RYR3	rs2246352	0.00248395	rs2467565	0.0110475	2.08358e-05	rs2246352	0.00127693	rs2467565	0.0139976	4.34022e-06	rs10791261	0.0552023	rs17236385	0.996158	0.0135999
ALX4_RBFOX1	rs10838251	0.0239634	rs653127	0.000606163	1.27775e-05	rs10838251	0.0101609	rs653127	0.000301475	7.29136e-06	rs3853292	0.538834	rs1345887	0.946518	0.0136224
OPCML_RYR3	rs2246352	0.00248395	rs2467565	0.0110475	2.08358e-05	rs2246352	0.00127693	rs2467565	0.0139976	4.34022e-06	rs6421616	0.36701	rs1495286	0.461348	0.0136262
ERC2_TNC	rs7637114	0.00165001	rs7035322	0.0436918	1.66422e-06	rs7637114	0.0037144	rs7035322	0.0120942	4.87883e-06	rs358924	0.264548	rs1061495	0.959959	0.0136262
CTIF_SNPH	rs8092955	0.00369855	rs76304305	0.0198757	2.23527e-05	rs8092955	0.00618984	rs76304305	0.00946986	6.67673e-06	rs1542593	0.967909	rs6109434	0.853379	0.0136262
OPCML_RYR3	rs2246352	0.00248395	rs2467565	0.0110475	2.08358e-05	rs2246352	0.00127693	rs2467565	0.0139976	4.34022e-06	rs7342163	0.293405	rs4281677	0.0572161	0.01363
ALX4_RBFOX1	rs10838251	0.0239634	rs653127	0.000606163	1.27775e-05	rs10838251	0.0101609	rs653127	0.000301475	7.29136e-06	rs9971516	0.698961	rs9934836	0.5635	0.01363
CTIF_SNPH	rs8092955	0.00369855	rs76304305	0.0198757	2.23527e-05	rs8092955	0.00618984	rs76304305	0.00946986	6.67673e-06	rs7237395	0.964705	rs6109434	0.853522	0.0136337
ZNF385B_ELMO1	rs2138196	0.00793691	rs918978	0.00248576	3.33789e-06	rs2138196	0.00688748	rs918978	0.00806965	6.52679e-06	rs59743027	0.148417	rs6979467	0.0598302	0.0136526
C8orf12_NAV2	rs7018324	0.00947639	rs10734289	0.0357356	4.38133e-06	rs7018324	0.0108908	rs10734289	0.0106364	6.59207e-06	rs1435282	0.494514	rs6483616	0.278955	0.0136564
CTNND2_NRG3	rs1302802	0.00654083	rs11191761	0.00203088	3.53422e-05	rs1302802	0.00664087	rs11191761	0.0050252	9.22742e-06	rs31897	0.372807	rs11196336	0.939887	0.0136677
OPCML_RYR3	rs2246352	0.00248395	rs2467565	0.0110475	2.08358e-05	rs2246352	0.00127693	rs2467565	0.0139976	4.34022e-06	rs7117082	0.812098	rs4779626	0.973624	0.0136942
OPCML_RYR3	rs2246352	0.00248395	rs2467565	0.0110475	2.08358e-05	rs2246352	0.00127693	rs2467565	0.0139976	4.34022e-06	rs4379857	0.144774	rs12907899	0.625504	0.0137093
OPCML_RYR3	rs2246352	0.00248395	rs2467565	0.0110475	2.08358e-05	rs2246352	0.00127693	rs2467565	0.0139976	4.34022e-06	rs654643	0.885562	rs12914919	0.102319	0.0137131
ALX4_RBFOX1	rs10838251	0.0239634	rs653127	0.000606163	1.27775e-05	rs10838251	0.0101609	rs653127	0.000301475	7.29136e-06	rs116552803	0.235559	rs4786169	0.0027328	0.0137435
ALX4_RBFOX1	rs10838251	0.0239634	rs653127	0.000606163	1.27775e-05	rs10838251	0.0101609	rs653127	0.000301475	7.29136e-06	rs79936520	0.647905	rs11077116	0.748837	0.0137473
CCDC3_GTF3C1	rs2399892	0.00596367	rs4787965	0.00484164	8.08989e-06	rs2399892	0.0106475	rs4787965	0.00856839	6.77803e-06	rs557264	0.185019	rs4787965	0.0782827	0.0137587
CTNND2_NRG3	rs1302802	0.00654083	rs11191761	0.00203088	3.53422e-05	rs1302802	0.00664087	rs11191761	0.0050252	9.22742e-06	rs17802557	0.606007	rs501376	0.145359	0.0137587
ZNF385B_ELMO1	rs2138196	0.00793691	rs918978	0.00248576	3.33789e-06	rs2138196	0.00688748	rs918978	0.00806965	6.52679e-06	rs1356063	0.219826	rs2700976	0.27849	0.0138082
OPCML_RYR3	rs2246352	0.00248395	rs2467565	0.0110475	2.08358e-05	rs2246352	0.00127693	rs2467565	0.0139976	4.34022e-06	rs2659614	0.995411	rs4779632	0.6154	0.0138235
OPCML_RYR3	rs2246352	0.00248395	rs2467565	0.0110475	2.08358e-05	rs2246352	0.00127693	rs2467565	0.0139976	4.34022e-06	rs73600502	0.536646	rs919472	0.680944	0.0138235
MYO5A_GNG7	rs1669859	0.00762599	rs759065	0.00596064	3.22842e-06	rs1669859	0.00504878	rs759065	0.00621568	3.01324e-06	rs72736657	0.361486	rs10411547	0.101559	0.0138388
OPCML_RYR3	rs2246352	0.00248395	rs2467565	0.0110475	2.08358e-05	rs2246352	0.00127693	rs2467565	0.0139976	4.34022e-06	rs11223384	0.142907	rs10519874	0.952322	0.0138426
C8orf12_NAV2	rs7018324	0.00947639	rs10734289	0.0357356	4.38133e-06	rs7018324	0.0108908	rs10734289	0.0106364	6.59207e-06	rs77097456	0.871092	rs1822276	0.671618	0.0138694
FAM167A_NAV2	rs7018324	0.00947639	rs10734289	0.0357356	4.38133e-06	rs7018324	0.0108908	rs10734289	0.0106364	6.59207e-06	rs77097456	0.871092	rs1822276	0.671618	0.0138694
ZNF385B_ELMO1	rs2138196	0.00793691	rs918978	0.00248576	3.33789e-06	rs2138196	0.00688748	rs918978	0.00806965	6.52679e-06	rs872158	0.0247628	rs12532146	0.0910089	0.0138925
CD247_CYP4F8	rs864537	0.000444359	rs2239367*	0.01233	8.33529e-06	rs864537	0.000439251	rs2239367*	0.00637621	8.88046e-06	rs858543	0.0266563	rs7254518	0.0865001	0.0138963
OPCML_RYR3	rs2246352	0.00248395	rs2467565	0.0110475	2.08358e-05	rs2246352	0.00127693	rs2467565	0.0139976	4.34022e-06	rs11223384	0.142577	rs11637619	0.968166	0.013904
OPCML_RYR3	rs2246352	0.00248395	rs2467565	0.0110475	2.08358e-05	rs2246352	0.00127693	rs2467565	0.0139976	4.34022e-06	rs10894656	0.83715	rs3817408	0.906038	0.0139155
ROBO1_TEAD4	rs6802127	0.0176196	rs10774085	0.00460492	5.82481e-06	rs6802127	0.01465	rs10774085	0.00919695	7.27648e-06	rs9309825	0.884333	rs4766030	0.28392	0.0139194
SUMF1_RPS6KA2-IT1	rs11919486	0.0102079	rs12208871	0.00249002	1.61262e-06	rs11919486	0.00340692	rs12208871	0.00182275	2.38629e-06	rs59538207	0.629587	rs12199759	0.61525	0.0139309
SUMF1_RPS6KA2	rs11919486	0.0102079	rs12208871	0.00249002	1.61262e-06	rs11919486	0.00340692	rs12208871	0.00182275	2.38629e-06	rs59538207	0.629587	rs12199759	0.61525	0.0139309
CD247_CYP4F8	rs864537	0.000444359	rs2239367*	0.01233	8.33529e-06	rs864537	0.000439251	rs2239367*	0.00637621	8.88046e-06	rs2949666	0.962114	rs3794989	0.154461	0.0139348
OPCML_RYR3	rs2246352	0.00248395	rs2467565	0.0110475	2.08358e-05	rs2246352	0.00127693	rs2467565	0.0139976	4.34022e-06	rs7118965	0.780816	rs3794591	0.554926	0.0139386
OPCML_RYR3	rs2246352	0.00248395	rs2467565	0.0110475	2.08358e-05	rs2246352	0.00127693	rs2467565	0.0139976	4.34022e-06	rs1027798	0.0455973	rs11636955	0.213955	0.0139541
OPCML_RYR3	rs2246352	0.00248395	rs2467565	0.0110475	2.08358e-05	rs2246352	0.00127693	rs2467565	0.0139976	4.34022e-06	rs12575991	0.291516	rs2279661	0.803583	0.0139579
OPCML_RYR3	rs2246352	0.00248395	rs2467565	0.0110475	2.08358e-05	rs2246352	0.00127693	rs2467565	0.0139976	4.34022e-06	rs3016386	0.6184	rs7496234	0.470599	0.0139579
ZNF385B_ELMO1	rs2138196	0.00793691	rs918978	0.00248576	3.33789e-06	rs2138196	0.00688748	rs918978	0.00806965	6.52679e-06	rs12693203	0.0743216	rs6945781	0.869682	0.0139579
CTNND2_NRG3	rs1302802	0.00654083	rs11191761	0.00203088	3.53422e-05	rs1302802	0.00664087	rs11191761	0.0050252	9.22742e-06	rs11954864	0.0610516	rs1896511	0.731674	0.0139811
ZNF385B_ELMO1	rs2138196	0.00793691	rs918978	0.00248576	3.33789e-06	rs2138196	0.00688748	rs918978	0.00806965	6.52679e-06	rs11885342	0.111301	rs6462724	0.920038	0.0139927
ZNF385B_ELMO1	rs2138196	0.00793691	rs918978	0.00248576	3.33789e-06	rs2138196	0.00688748	rs918978	0.00806965	6.52679e-06	rs3106694	0.0134668	rs11532670	0.92131	0.0139927
CTIF_SNPH	rs8092955	0.00369855	rs76304305	0.0198757	2.23527e-05	rs8092955	0.00618984	rs76304305	0.00946986	6.67673e-06	rs10502895	0.99653	rs7354385	0.551329	0.0139966
OPCML_RYR3	rs2246352	0.00248395	rs2467565	0.0110475	2.08358e-05	rs2246352	0.00127693	rs2467565	0.0139976	4.34022e-06	rs4130016	0.360718	rs6495269	0.363603	0.014016
OPCML_RYR3	rs2246352	0.00248395	rs2467565	0.0110475	2.08358e-05	rs2246352	0.00127693	rs2467565	0.0139976	4.34022e-06	rs7128235	0.652274	rs2676074	0.330912	0.0140237
CTNND2_NRG3	rs1302802	0.00654083	rs11191761	0.00203088	3.53422e-05	rs1302802	0.00664087	rs11191761	0.0050252	9.22742e-06	rs1366398	0.853148	rs9419959	0.668004	0.0140315
CD247_CYP4F8	rs864537	0.000444359	rs2239367*	0.01233	8.33529e-06	rs864537	0.000439251	rs2239367*	0.00637621	8.88046e-06	rs2982479	0.445178	rs714772	0.251681	0.0140354
ZNF385B_ELMO1	rs2138196	0.00793691	rs918978	0.00248576	3.33789e-06	rs2138196	0.00688748	rs918978	0.00806965	6.52679e-06	rs2138193	0.0252436	rs17418639	0.325733	0.0140392
AFAP1_PCDH7	rs4619890	0.00292835	rs10001740	0.0135503	4.81704e-06	rs4619890	0.0021511	rs10001740	0.00587307	2.39968e-06	rs2285772	0.249252	rs10008420	0.817851	0.0140509
OPCML_RYR3	rs2246352	0.00248395	rs2467565	0.0110475	2.08358e-05	rs2246352	0.00127693	rs2467565	0.0139976	4.34022e-06	rs7928193	0.0904197	rs7176438	0.786236	0.0140509
CTNND2_NRG3	rs1302802	0.00654083	rs11191761	0.00203088	3.53422e-05	rs1302802	0.00664087	rs11191761	0.0050252	9.22742e-06	rs12523633	0.567382	rs113518028	0.753861	0.0140548
CD247_CYP4F8	rs864537	0.000444359	rs2239367*	0.01233	8.33529e-06	rs864537	0.000439251	rs2239367*	0.00637621	8.88046e-06	rs858553	0.267859	rs28666502	0.229833	0.0140664
OPCML_RYR3	rs2246352	0.00248395	rs2467565	0.0110475	2.08358e-05	rs2246352	0.00127693	rs2467565	0.0139976	4.34022e-06	rs12276491	0.37232	rs4780150	0.284074	0.0140703
OPCML_RYR3	rs2246352	0.00248395	rs2467565	0.0110475	2.08358e-05	rs2246352	0.00127693	rs2467565	0.0139976	4.34022e-06	rs12278565	0.723848	rs9302270	0.806169	0.0140703
SUMF1_RPS6KA2-IT1	rs11919486	0.0102079	rs12208871	0.00249002	1.61262e-06	rs11919486	0.00340692	rs12208871	0.00182275	2.38629e-06	rs711584	0.791519	rs9348139	0.776449	0.0140742
SUMF1_RPS6KA2	rs11919486	0.0102079	rs12208871	0.00249002	1.61262e-06	rs11919486	0.00340692	rs12208871	0.00182275	2.38629e-06	rs711584	0.791519	rs9348139	0.776449	0.0140742
CTNND2_NRG3	rs1302802	0.00654083	rs11191761	0.00203088	3.53422e-05	rs1302802	0.00664087	rs11191761	0.0050252	9.22742e-06	rs6876265	0.179315	rs12415032	0.903695	0.0140976
SUMF1_RPS6KA2	rs11919486	0.0102079	rs12208871	0.00249002	1.61262e-06	rs11919486	0.00340692	rs12208871	0.00182275	2.38629e-06	rs13096374	0.691247	rs4710090	0.145908	0.0141054
ALX4_RBFOX1	rs10838251	0.0239634	rs653127	0.000606163	1.27775e-05	rs10838251	0.0101609	rs653127	0.000301475	7.29136e-06	rs79936520	0.647443	rs4238859	0.81001	0.0141054
TLE1_C10orf107	rs1342478	0.0147804	rs10761589	0.00995665	1.43629e-05	rs1342478	0.0106235	rs10761589	0.0106979	7.19704e-06	rs1342478	0.150672	rs10761589	0.243813	0.0141093
OPCML_RYR3	rs2246352	0.00248395	rs2467565	0.0110475	2.08358e-05	rs2246352	0.00127693	rs2467565	0.0139976	4.34022e-06	rs2846067	0.568389	rs2279662	0.871163	0.0141171
OPCML_RYR3	rs2246352	0.00248395	rs2467565	0.0110475	2.08358e-05	rs2246352	0.00127693	rs2467565	0.0139976	4.34022e-06	rs60928814	0.98224	rs9302270	0.819608	0.0141171
ALX4_RBFOX1	rs10838251	0.0239634	rs653127	0.000606163	1.27775e-05	rs10838251	0.0101609	rs653127	0.000301475	7.29136e-06	rs7925657	0.0324086	rs8055711	0.212866	0.0141171
OPCML_RYR3	rs2246352	0.00248395	rs2467565	0.0110475	2.08358e-05	rs2246352	0.00127693	rs2467565	0.0139976	4.34022e-06	rs11223420	0.368249	rs17817151	0.00497205	0.014121
ZNF385B_ELMO1	rs2138196	0.00793691	rs918978	0.00248576	3.33789e-06	rs2138196	0.00688748	rs918978	0.00806965	6.52679e-06	rs4894115	0.00707128	rs10245068	0.50067	0.0141288
CTNND2_NRG3	rs1302802	0.00654083	rs11191761	0.00203088	3.53422e-05	rs1302802	0.00664087	rs11191761	0.0050252	9.22742e-06	rs1366398	0.814782	rs1339797	0.936323	0.0141288
OPCML_RYR3	rs2246352	0.00248395	rs2467565	0.0110475	2.08358e-05	rs2246352	0.00127693	rs2467565	0.0139976	4.34022e-06	rs10894656	0.838156	rs12441112	0.0957311	0.0141406
OPCML_RYR3	rs2246352	0.00248395	rs2467565	0.0110475	2.08358e-05	rs2246352	0.00127693	rs2467565	0.0139976	4.34022e-06	rs11223251	0.162805	rs12440440	0.74648	0.0141445
OPCML_RYR3	rs2246352	0.00248395	rs2467565	0.0110475	2.08358e-05	rs2246352	0.00127693	rs2467565	0.0139976	4.34022e-06	rs3923706	0.710113	rs12441112	0.0939477	0.0141562
OPCML_RYR3	rs2246352	0.00248395	rs2467565	0.0110475	2.08358e-05	rs2246352	0.00127693	rs2467565	0.0139976	4.34022e-06	rs6590717	0.409875	rs12050659	0.144781	0.0141562
OPCML_RYR3	rs2246352	0.00248395	rs2467565	0.0110475	2.08358e-05	rs2246352	0.00127693	rs2467565	0.0139976	4.34022e-06	rs10791243	0.522422	rs8028974	0.887267	0.0141758
C8orf12_NAV2	rs7018324	0.00947639	rs10734289	0.0357356	4.38133e-06	rs7018324	0.0108908	rs10734289	0.0106364	6.59207e-06	rs10102600	0.601163	rs7938698	0.523755	0.0141837
FAM167A_NAV2	rs7018324	0.00947639	rs10734289	0.0357356	4.38133e-06	rs7018324	0.0108908	rs10734289	0.0106364	6.59207e-06	rs10102600	0.601163	rs7938698	0.523755	0.0141837
SUMF1_RPS6KA2	rs11919486	0.0102079	rs12208871	0.00249002	1.61262e-06	rs11919486	0.00340692	rs12208871	0.00182275	2.38629e-06	rs1110797	0.871061	rs3799577	0.027096	0.0141994
KCNQ5_TDP1	rs9446835	0.000179234	rs73324579	0.0010219	0.000226527	rs9446835	0.000624677	rs73324579	0.00308939	3.38323e-06	rs12202465	0.406149	rs2401863	0.821548	0.0141994
OPCML_RYR3	rs2246352	0.00248395	rs2467565	0.0110475	2.08358e-05	rs2246352	0.00127693	rs2467565	0.0139976	4.34022e-06	rs1316945	0.863777	rs2596211	0.781111	0.0141994
ALX4_RBFOX1	rs10838251	0.0239634	rs653127	0.000606163	1.27775e-05	rs10838251	0.0101609	rs653127	0.000301475	7.29136e-06	rs1454075	0.23457	rs9929156	0.77576	0.0142269
OPCML_RYR3	rs2246352	0.00248395	rs2467565	0.0110475	2.08358e-05	rs2246352	0.00127693	rs2467565	0.0139976	4.34022e-06	rs4937730	0.510336	rs4780167	0.698238	0.0142309
OPCML_RYR3	rs2246352	0.00248395	rs2467565	0.0110475	2.08358e-05	rs2246352	0.00127693	rs2467565	0.0139976	4.34022e-06	rs4379857	0.146573	rs8032622	0.0207275	0.0142427
CTNND2_NRG3	rs1302802	0.00654083	rs11191761	0.00203088	3.53422e-05	rs1302802	0.00664087	rs11191761	0.0050252	9.22742e-06	rs17802557	0.634721	rs11196336	0.919397	0.0142466
CTNND2_NRG3	rs1302802	0.00654083	rs11191761	0.00203088	3.53422e-05	rs1302802	0.00664087	rs11191761	0.0050252	9.22742e-06	rs10513080	0.184075	rs4562759	0.982119	0.0142506
CTNND2_NRG3	rs1302802	0.00654083	rs11191761	0.00203088	3.53422e-05	rs1302802	0.00664087	rs11191761	0.0050252	9.22742e-06	rs31888	0.787006	rs664183	0.506575	0.0142506
ALX4_RBFOX1	rs10838251	0.0239634	rs653127	0.000606163	1.27775e-05	rs10838251	0.0101609	rs653127	0.000301475	7.29136e-06	rs116552803	0.256866	rs17190950	0.96636	0.0142545
CTNND2_NRG3	rs1302802	0.00654083	rs11191761	0.00203088	3.53422e-05	rs1302802	0.00664087	rs11191761	0.0050252	9.22742e-06	rs10462670	0.14001	rs10884697	0.359852	0.0142624
CTNND2_NRG3	rs1302802	0.00654083	rs11191761	0.00203088	3.53422e-05	rs1302802	0.00664087	rs11191761	0.0050252	9.22742e-06	rs2973522	0.28598	rs12779526	0.722986	0.0142624
OPCML_RYR3	rs2246352	0.00248395	rs2467565	0.0110475	2.08358e-05	rs2246352	0.00127693	rs2467565	0.0139976	4.34022e-06	rs10894641	0.50617	rs11631192	0.345263	0.0142901
OPCML_RYR3	rs2246352	0.00248395	rs2467565	0.0110475	2.08358e-05	rs2246352	0.00127693	rs2467565	0.0139976	4.34022e-06	rs11223420	0.398271	rs2467565	0.100453	0.0142901
CTNND2_NRG3	rs1302802	0.00654083	rs11191761	0.00203088	3.53422e-05	rs1302802	0.00664087	rs11191761	0.0050252	9.22742e-06	rs2079245	0.884159	rs1763060	0.230832	0.0142901
OPCML_RYR3	rs2246352	0.00248395	rs2467565	0.0110475	2.08358e-05	rs2246352	0.00127693	rs2467565	0.0139976	4.34022e-06	rs7121966	0.376034	rs16971757	0.334003	0.014298
AFAP1_PCDH7	rs4619890	0.00292835	rs10001740	0.0135503	4.81704e-06	rs4619890	0.0021511	rs10001740	0.00587307	2.39968e-06	rs4689858	0.0163526	rs73214976	0.901001	0.0143059
OPCML_RYR3	rs2246352	0.00248395	rs2467565	0.0110475	2.08358e-05	rs2246352	0.00127693	rs2467565	0.0139976	4.34022e-06	rs7933617	0.167189	rs11072416	0.0180623	0.0143059
ALX4_RBFOX1	rs10838251	0.0239634	rs653127	0.000606163	1.27775e-05	rs10838251	0.0101609	rs653127	0.000301475	7.29136e-06	rs59108105	0.213191	rs7186290	0.035166	0.0143217
MYO5A_GNG7	rs1669859	0.00762599	rs759065	0.00596064	3.22842e-06	rs1669859	0.00504878	rs759065	0.00621568	3.01324e-06	rs72738509	0.37702	rs2058459	0.790917	0.0143336
OPCML_RYR3	rs2246352	0.00248395	rs2467565	0.0110475	2.08358e-05	rs2246352	0.00127693	rs2467565	0.0139976	4.34022e-06	rs10894631	0.268382	rs10519864	0.11537	0.0143336
OPCML_RYR3	rs2246352	0.00248395	rs2467565	0.0110475	2.08358e-05	rs2246352	0.00127693	rs2467565	0.0139976	4.34022e-06	rs1506877	0.279775	rs6495228	0.0555637	0.0143336
OPCML_RYR3	rs2246352	0.00248395	rs2467565	0.0110475	2.08358e-05	rs2246352	0.00127693	rs2467565	0.0139976	4.34022e-06	rs7128235	0.646817	rs12148576	0.198872	0.0143416
CTNND2_NRG3	rs1302802	0.00654083	rs11191761	0.00203088	3.53422e-05	rs1302802	0.00664087	rs11191761	0.0050252	9.22742e-06	rs61751805	0.615819	rs7099749	0.16556	0.0143416
CTNND2_NRG3	rs1302802	0.00654083	rs11191761	0.00203088	3.53422e-05	rs1302802	0.00664087	rs11191761	0.0050252	9.22742e-06	rs2727616	0.683786	rs72825448	0.834479	0.0143614
ALX4_RBFOX1	rs10838251	0.0239634	rs653127	0.000606163	1.27775e-05	rs10838251	0.0101609	rs653127	0.000301475	7.29136e-06	rs3853292	0.534354	rs1507010	0.417622	0.0143654
LOC101928114_LOC101928703	rs12491137	0.00301922	rs6840100	0.00817229	2.10237e-05	rs12491137	0.00964067	rs6840100	0.00967524	9.30081e-06	rs6550259	0.894275	rs17072794	0.519873	0.0143694
ALX4_RBFOX1	rs10838251	0.0239634	rs653127	0.000606163	1.27775e-05	rs10838251	0.0101609	rs653127	0.000301475	7.29136e-06	rs116552803	0.257133	rs8044832	0.93967	0.0143813
OPCML_RYR3	rs2246352	0.00248395	rs2467565	0.0110475	2.08358e-05	rs2246352	0.00127693	rs2467565	0.0139976	4.34022e-06	rs2001903	0.311665	rs2229116	0.892839	0.0143853
ALX4_RBFOX1	rs10838251	0.0239634	rs653127	0.000606163	1.27775e-05	rs10838251	0.0101609	rs653127	0.000301475	7.29136e-06	rs79936520	0.647457	rs572806	0.717942	0.0143893
MYO5A_GNG7	rs1669859	0.00762599	rs759065	0.00596064	3.22842e-06	rs1669859	0.00504878	rs759065	0.00621568	3.01324e-06	rs72738509	0.384398	rs10411547	0.105519	0.0143933
C8orf12_NAV2	rs7018324	0.00947639	rs10734289	0.0357356	4.38133e-06	rs7018324	0.0108908	rs10734289	0.0106364	6.59207e-06	rs10086412	0.570484	rs2896584	0.217121	0.0144012
ROBO1_TEAD4	rs6802127	0.0176196	rs10774085	0.00460492	5.82481e-06	rs6802127	0.01465	rs10774085	0.00919695	7.27648e-06	rs9840422	0.4946	rs7304133	0.826215	0.0144092
ALX4_RBFOX1	rs10838251	0.0239634	rs653127	0.000606163	1.27775e-05	rs10838251	0.0101609	rs653127	0.000301475	7.29136e-06	rs4755240	0.43088	rs10852682	0.919196	0.0144292
SUMF1_RPS6KA2	rs11919486	0.0102079	rs12208871	0.00249002	1.61262e-06	rs11919486	0.00340692	rs12208871	0.00182275	2.38629e-06	rs794185	0.390864	rs6415092	0.849405	0.0144411
ZNF385B_ELMO1	rs2138196	0.00793691	rs918978	0.00248576	3.33789e-06	rs2138196	0.00688748	rs918978	0.00806965	6.52679e-06	rs4894115	0.00722074	rs2392477	0.175506	0.0144491
OPCML_RYR3	rs2246352	0.00248395	rs2467565	0.0110475	2.08358e-05	rs2246352	0.00127693	rs2467565	0.0139976	4.34022e-06	rs11602730	0.503594	rs8033323	0.190736	0.0144531
ALX4_RBFOX1	rs10838251	0.0239634	rs653127	0.000606163	1.27775e-05	rs10838251	0.0101609	rs653127	0.000301475	7.29136e-06	rs10769029	0.231712	rs8051751	0.209194	0.0144531
OPCML_RYR3	rs2246352	0.00248395	rs2467565	0.0110475	2.08358e-05	rs2246352	0.00127693	rs2467565	0.0139976	4.34022e-06	rs12574516	0.0992158	rs2278317	0.166087	0.0144652
OPCML_RYR3	rs2246352	0.00248395	rs2467565	0.0110475	2.08358e-05	rs2246352	0.00127693	rs2467565	0.0139976	4.34022e-06	rs11223336	0.538452	rs1975242	0.720624	0.0144692
SUMF1_RPS6KA2	rs11919486	0.0102079	rs12208871	0.00249002	1.61262e-06	rs11919486	0.00340692	rs12208871	0.00182275	2.38629e-06	rs711676	0.210561	rs6415092	0.870353	0.0144732
OPCML_RYR3	rs2246352	0.00248395	rs2467565	0.0110475	2.08358e-05	rs2246352	0.00127693	rs2467565	0.0139976	4.34022e-06	rs11223397	0.843852	rs2676093	0.688535	0.0144772
OPCML_RYR3	rs2246352	0.00248395	rs2467565	0.0110475	2.08358e-05	rs2246352	0.00127693	rs2467565	0.0139976	4.34022e-06	rs7118965	0.719536	rs12914125	0.959859	0.0144772
OPCML_RYR3	rs2246352	0.00248395	rs2467565	0.0110475	2.08358e-05	rs2246352	0.00127693	rs2467565	0.0139976	4.34022e-06	rs10894669	0.958179	rs2467565	0.136632	0.0144852
CTNND2_NRG3	rs1302802	0.00654083	rs11191761	0.00203088	3.53422e-05	rs1302802	0.00664087	rs11191761	0.0050252	9.22742e-06	rs852619	0.160647	rs17101164	0.428229	0.0144852
ALX4_RBFOX1	rs10838251	0.0239634	rs653127	0.000606163	1.27775e-05	rs10838251	0.0101609	rs653127	0.000301475	7.29136e-06	rs59108105	0.203269	rs6500961	0.270977	0.0144892
ALX4_RBFOX1	rs10838251	0.0239634	rs653127	0.000606163	1.27775e-05	rs10838251	0.0101609	rs653127	0.000301475	7.29136e-06	rs7925657	0.029862	rs572806	0.769056	0.0144932
ROBO1_TEAD4	rs6802127	0.0176196	rs10774085	0.00460492	5.82481e-06	rs6802127	0.01465	rs10774085	0.00919695	7.27648e-06	rs9821198	0.257619	rs2335331	0.606318	0.0145012
OPCML_RYR3	rs2246352	0.00248395	rs2467565	0.0110475	2.08358e-05	rs2246352	0.00127693	rs2467565	0.0139976	4.34022e-06	rs728341	0.884053	rs10153042	0.247203	0.0145213
CTNND2_NRG3	rs1302802	0.00654083	rs11191761	0.00203088	3.53422e-05	rs1302802	0.00664087	rs11191761	0.0050252	9.22742e-06	rs7379525	0.657024	rs1336286	0.518496	0.0145254
ERC2_TNC	rs7637114	0.00165001	rs7035322	0.0436918	1.66422e-06	rs7637114	0.0037144	rs7035322	0.0120942	4.87883e-06	rs4246675	0.97645	rs10817710	0.233435	0.0145374
OPCML_RYR3	rs2246352	0.00248395	rs2467565	0.0110475	2.08358e-05	rs2246352	0.00127693	rs2467565	0.0139976	4.34022e-06	rs2135634	0.0305391	rs7176438	0.805731	0.0145415
SUMF1_RPS6KA2	rs11919486	0.0102079	rs12208871	0.00249002	1.61262e-06	rs11919486	0.00340692	rs12208871	0.00182275	2.38629e-06	rs314417	0.275992	rs3799630	0.0549493	0.0145455
C8orf12_NAV2	rs7018324	0.00947639	rs10734289	0.0357356	4.38133e-06	rs7018324	0.0108908	rs10734289	0.0106364	6.59207e-06	rs1435282	0.484589	rs4757851	0.660341	0.0145495
OPCML_RYR3	rs2246352	0.00248395	rs2467565	0.0110475	2.08358e-05	rs2246352	0.00127693	rs2467565	0.0139976	4.34022e-06	rs7117082	0.765827	rs12050659	0.198482	0.0145535
ZNF385B_ELMO1	rs2138196	0.00793691	rs918978	0.00248576	3.33789e-06	rs2138196	0.00688748	rs918978	0.00806965	6.52679e-06	rs12988783	0.143235	rs2700976	0.268813	0.0145535
CTNND2_NRG3	rs1302802	0.00654083	rs11191761	0.00203088	3.53422e-05	rs1302802	0.00664087	rs11191761	0.0050252	9.22742e-06	rs10037425	0.47693	rs3924461	0.300513	0.0145576
OPCML_RYR3	rs2246352	0.00248395	rs2467565	0.0110475	2.08358e-05	rs2246352	0.00127693	rs2467565	0.0139976	4.34022e-06	rs7342163	0.299325	rs4780111	0.82571	0.0145697
OPCML_RYR3	rs2246352	0.00248395	rs2467565	0.0110475	2.08358e-05	rs2246352	0.00127693	rs2467565	0.0139976	4.34022e-06	rs7104890	0.350767	rs4238567	0.943875	0.0145737
OPCML_RYR3	rs2246352	0.00248395	rs2467565	0.0110475	2.08358e-05	rs2246352	0.00127693	rs2467565	0.0139976	4.34022e-06	rs4391826	0.978186	rs2676070	0.802222	0.0145858
CTNND2_NRG3	rs1302802	0.00654083	rs11191761	0.00203088	3.53422e-05	rs1302802	0.00664087	rs11191761	0.0050252	9.22742e-06	rs258635	0.0531452	rs2246633	0.611556	0.0145899
CTNND2_NRG3	rs1302802	0.00654083	rs11191761	0.00203088	3.53422e-05	rs1302802	0.00664087	rs11191761	0.0050252	9.22742e-06	rs13155944	0.47712	rs1889706	0.849906	0.0146222
OPCML_RYR3	rs2246352	0.00248395	rs2467565	0.0110475	2.08358e-05	rs2246352	0.00127693	rs2467565	0.0139976	4.34022e-06	rs4245117	0.865788	rs1024124	0.139067	0.0146303
OPCML_RYR3	rs2246352	0.00248395	rs2467565	0.0110475	2.08358e-05	rs2246352	0.00127693	rs2467565	0.0139976	4.34022e-06	rs12276840	0.131201	rs2572162	0.388394	0.0146425
OPCML_RYR3	rs2246352	0.00248395	rs2467565	0.0110475	2.08358e-05	rs2246352	0.00127693	rs2467565	0.0139976	4.34022e-06	rs7941822	0.339181	rs16957135	0.440499	0.0146425
CTNND2_NRG3	rs1302802	0.00654083	rs11191761	0.00203088	3.53422e-05	rs1302802	0.00664087	rs11191761	0.0050252	9.22742e-06	rs2190989	0.461596	rs7913415	0.152539	0.0146425
ZNF385B_ELMO1	rs2138196	0.00793691	rs918978	0.00248576	3.33789e-06	rs2138196	0.00688748	rs918978	0.00806965	6.52679e-06	rs3106714	0.272011	rs4446645	0.208136	0.0146465
ZNF385B_ELMO1	rs2138196	0.00793691	rs918978	0.00248576	3.33789e-06	rs2138196	0.00688748	rs918978	0.00806965	6.52679e-06	rs2367891	0.106635	rs12668348	0.96604	0.0146546
CTNND2_NRG3	rs1302802	0.00654083	rs11191761	0.00203088	3.53422e-05	rs1302802	0.00664087	rs11191761	0.0050252	9.22742e-06	rs26169	0.527938	rs11195879	0.455001	0.0146546
OPCML_RYR3	rs2246352	0.00248395	rs2467565	0.0110475	2.08358e-05	rs2246352	0.00127693	rs2467565	0.0139976	4.34022e-06	rs1784175	0.241856	rs8034012	0.677017	0.0146709
ERC2_TNC	rs7637114	0.00165001	rs7035322	0.0436918	1.66422e-06	rs7637114	0.0037144	rs7035322	0.0120942	4.87883e-06	rs2315942	0.188648	rs7847271	0.322578	0.0146831
LINC01133_SPDEF	rs59975218	0.000581162	rs10947510	0.00197244	5.9921e-06	rs59975218	0.000803612	rs10947510	0.00310805	8.89408e-06	rs59975218	0.698122	rs4713812	0.699941	0.0146872
SLAMF9_SPDEF	rs59975218	0.000581162	rs10947510	0.00197244	5.9921e-06	rs59975218	0.000803612	rs10947510	0.00310805	8.89408e-06	rs59975218	0.698122	rs4713812	0.699941	0.0146872
ERC2_TNC	rs7637114	0.00165001	rs7035322	0.0436918	1.66422e-06	rs7637114	0.0037144	rs7035322	0.0120942	4.87883e-06	rs193317	0.595797	rs7847271	0.290462	0.0146912
OPCML_RYR3	rs2246352	0.00248395	rs2467565	0.0110475	2.08358e-05	rs2246352	0.00127693	rs2467565	0.0139976	4.34022e-06	rs7122481	0.288359	rs2004635	0.656201	0.0147157
ZNF385B_ELMO1	rs2138196	0.00793691	rs918978	0.00248576	3.33789e-06	rs2138196	0.00688748	rs918978	0.00806965	6.52679e-06	rs1588850	0.240957	rs10265823	0.893716	0.0147157
SUMF1_RPS6KA2	rs11919486	0.0102079	rs12208871	0.00249002	1.61262e-06	rs11919486	0.00340692	rs12208871	0.00182275	2.38629e-06	rs9864595	0.706426	rs11755127	0.0241276	0.0147401
OPCML_RYR3	rs2246352	0.00248395	rs2467565	0.0110475	2.08358e-05	rs2246352	0.00127693	rs2467565	0.0139976	4.34022e-06	rs60928814	0.857184	rs683141	0.528498	0.0147442
CTNND2_NRG3	rs1302802	0.00654083	rs11191761	0.00203088	3.53422e-05	rs1302802	0.00664087	rs11191761	0.0050252	9.22742e-06	rs17789324	0.0645882	rs1923575	0.206048	0.0147606
[truncated: 136,601 more rows]
